# Supplementary material for: HIV-1 nuclear import is selective and depends on both capsid elasticity and nuclear pore adaptability
Source: Nat Microbiol. 2025 Jul 7;10(8):1868–85. doi: 10.1038/s41564-025-02054-z (PMC12313523; doi:10.1038/s41564-025-02054-z)
Supplement: Supplementary file 14 — Statistical source data. [file 41564_2025_2054_MOESM14_ESM.xlsx]

## Sheet: WT import rate by FLM
WT + P-CEM	WT + PS-CEM 30min	WT + PS-CEM 1h	WT + PS-CEM 2h	WT + PS-CEM 4h
0	5.42	4.17	17.56	2.37
0	9.22	8.31	23.2	13.19
1.18	0	17.11	23.7	13.72
0.67	9.73	14.74	19.28	15.91
0	10.76	13.58	14.83	4.96
0.74	7.66	17.28	10.48	10.26
0	6.36	10.23	8.93	7.43
0	4.74	8.2	8.13	4.56
2.34	6.5	14.73	7.22	5.24
0.77	2.14	12.82	6.85	4.11
0	6.41	12.7	4.1	2.01
3.31	11.25	12.15	18.18	14.83
1.65	7.65	7.18	9.86	12.1
1.68	3.98	11.06	9.95	8.55
0	3.13	13.89	10.24	6.27
0	8.91	10.07	8.97	9
1.04	7.18	6.98	12.78	5.02
0	7.05	12.94	12.58	7.04
4.37	6.08	11.45	12.24	7.74
0	4.55	6.99	13.16	10.33
0.38	6.5	2.73	8.45	7.93
0	5.11	8.84	3.79	9.04
0	1.95	6.13	9.08	6.16
1.5	8.97	7.8	10.47	9.66
0.49	5.44	6.3	7.29	21.6
1.22	8.41	9.7	11.06	14.31
2.43	7.84	4.61	7.15	2.55
1.74	3.39	11.34	9.9	12.18
0	6.78	14.56	6.16	14.03
0	1.74	3.55	6.32	12.7
3.2	12.45	5.29	6.79	13.23
0	7.66	20.68	14.33	9.05
1.35	10.18	19.59	18.3	12.84
0	7.02	11.71	12.47	5.71
0.58	10.68	11.07	19.22	12.65
0	1.91	12.29	18.78	9.45
0	8.37	7.62	19.86	12.75
0	5.99	9.8	11.7	8.96
0	8.05	12.62	6.99	14.35
0	6.52	11.06	7.55	9.48
0.56	8.16	6.92	13.44	9.59
3.95	7.96	14.03	13.53	14.02
0	2.08	8.36	14.66	10.79
0	10.73	7.44	5.38	11.62
2.7	2.96	7.19	8.82	10.85
0	0	7.91	9	9.73
0.85	9.16	13.58	10.37	5.77
2.19	5.14	11.62	9.26	8.29
1.9	3.87	6.85	5.54	10.85
0.34	9.79	9.37	8.14	10.11
0.43	4.8	9.2	2.03	13.96
3.09	0.83	6.79	9.86	15.32
0.41	5.52	6.2	7.47	19.65
2.11	2.37	8.09	12.15	25.28
0	5.99	8.94	10.12	18.25
0	3.85	3.49	10.66	12.09
0	1.86	14.92	20.14	12.18
0.45	4.99	16.43	22.83	9.75
2.99	5.1	6.31	3.62	16.52
0	11.44	21.24	17.72	12.6
0.75	7.81	8.39	18.62	10.21
	6.69	12.98	13.04	12.36
	3.14	15.1	14.11	7.29
	6.13	14.29	17.66	7.01
	4.8	13.35	13.83	10.9
	4.31	20.59	7.41	9.39
	6.09	7.67	12.39	7.25
	12.96	9.18	14.93	7.77
	3.81	11.63	7.99	8.33
	3.85	9.85	13.56	23.04
	7.34	7.77	17.68	14
	13.98	11.97	8.52	19.52
	7.28	16.08	9.57	13.84
	0.75	8.93	8.3	6.87
	4.81	13.75	6.41	3.61
	1.77	10.59	10.02	18.67
	2.25	8.3	3.65	1.22
	5.44	11.29	11.17	14.92
	7.81	10.43	7.45	3.69
	4.43	8.66	11.14	8.48
	4.21	11.59	10.77	12.48
	4.29	7.15	7.55	5.41
	4.65	11.33	17.22	15.82
	5.9	7.69	15.64	7.31
	5.87	11.26	10.64	12.94
	6.99	10.26	14.65	14.65
	5.6	8.25	15	10.18
	6	5.61	7.56	8.77
	7.92	6.96	20.59	11.87
	10.61	18.65	17.86	9.47
	8.85	5.13	14.29	11
	11.39	12.88	13.24	17.73
	7.46	11.72	6.54	11.97
	3.51	5.88	7.78	9.33
	2.14	7	15.65	8.06
	8.55	10.81	16.84	10.54
	2.65	12.43	19.3	15.2
	8.97	9.64	10.95	11.96
	2.98	8.98	13.46
	4.32	11.12	15.24
	5.95	9.18	5.9
	12.59	11.1	10.05
	3.9	14.49	10.78
	2.17	14.26	11.04
	6.82	14.79	8.89
	5.5	6.97	10.38
	9.77	10.16	11.63
	6.9	7.83	12.43
	11.38	12.45	7.68
	14.63	6.62	12.49
	5.26	11.71	6.32
	7.25	8.44	9.06
	8.03	6.25	2.61
	8.65	7.54	6.86
	8.64	8.19	13.68
	3.86	11.04	8.69
	4.15	8.39
	6.27
	1.99
	5.13
	7.01
	3.39
	7.71
	6.69
	11.19
	1.96
	7.24
	8.85
	6.9
	6.12
	2.72
	1.6
	10.5
	9.32
	9.84
	4.15
	0
	12.5
	1.82
	2.54
	7.23
	0.9
	1.74
	5.6
	3.1
	1.6
	3.88
	8.5
	16.6
	2.66
	7.95
	4.96
	11.84
	9.09
	8.38
	8.86
	7.67
	0.51
	4.7
	6.02
	7.35
	14.29
	7.65
	2.11
	2.44
	5.02
	8.85
	8.3

## Sheet: E45A and E45A R132T import rate
WT	E45A	E45A/R132T
5.42	2.58	2.8
9.22	0.79	1.04
0	0	8.47
9.73	0.77	3.66
10.76	2.03	2.61
7.66	1.4	1.3
6.36	2.05	8.38
4.74	3.49	10.24
6.5	0	5.56
2.14	0	6.23
6.41	0.66	2.69
11.25	1.61	1.64
7.65	0.41	4.64
3.98	0.35	4.56
3.13	0	5.79
8.91	0	0.9
7.18	0	3.37
7.05	0	1.3
6.08	0.69	2.9
4.55	2.15	4.55
6.5	0	4.02
5.11	2.25	1.09
1.95	3.8	5.43
8.97	1.38	4.69
5.44	0	8.75
8.41	1.69	3.24
7.84	1.6	5.98
3.39	0	3.66
6.78	1.81	0
1.74	0	2.79
12.45	0.81	0
7.66	2.29	0.89
10.18	0	3.92
7.02	0	5.31
10.68	0	2.23
1.91	2.46	1.78
8.37	0.93	4.34
5.99	2.11	9.59
8.05	2.76	3.48
6.52	2.78	3.76
8.16	2.17	3.43
7.96	2.68	4.16
2.08	0	1.99
10.73	1.33	1.89
2.96	3.57	0.45
0	1.89	0
9.16	3.47	4.6
5.14	0	5.74
3.87	0.78	4.07
9.79	0.92	2.82
4.8	1.2	0
0.83	0.75	4.13
5.52	1.22	3.38
2.37	0	2.75
5.99	2.11	2.4
3.85	0.51	5.73
1.86	0.45	3.03
4.99	0	8.31
5.1	2.02	0.27
11.44	0	2.9
7.81	2.94	5.91
6.69	1.47	3.74
3.14	0.81	4.73
6.13	0	3.78
4.8	2.75	2.4
4.31	0	2.78
6.09	2.21	1.9
12.96	0	9.68
3.81	0.62	2.11
3.85	2.81	1.65
7.34	1.19	3.53
13.98	1.3	4.45
7.28	1.29	4.1
0.75	5.56	2.55
4.81	1.26	0
1.77	3.33	4.47
2.25	0.55	6.35
5.44	0.64	1.1
7.81	2.88	3.85
4.43	1.89	0
4.21	3.15	2.4
4.29	0	8.92
4.65	3.23	4.46
5.9	2.52	2.93
5.87	3.96	0.35
6.99	0	3.5
5.6	0	1.59
6	0.58	0
7.92	0	1.08
10.61	0	3.56
8.85	0.63	2.93
11.39	1.03	0.98
7.46	0.83	2.05
3.51	0.5	0.46
2.14	1.45	0.75
8.55	2.77	1.15
2.65	2.05	7.62
8.97	2.71	2.94
2.98	1.58	5.83
4.32		3.19
5.95		5.3
12.59		4.85
3.9		3.08
2.17		0.44
6.82		2.01
5.5		4.07
9.77		3.96
6.9		5.98
11.38		6.39
14.63		5.98
5.26		1.2
7.25
8.03
8.65
8.64
3.86
4.15
6.27
1.99
5.13
7.01
3.39
7.71
6.69
11.19
1.96
7.24
8.85
6.9
6.12
2.72
1.6
10.5
9.32
9.84
4.15
0
12.5
1.82
2.54
7.23
0.9
1.74
5.6
3.1
1.6
3.88
8.5
16.6
2.66
7.95
4.96
11.84
9.09
8.38
8.86
7.67
0.51
4.7
6.02
7.35
14.29
7.65
2.11
2.44
5.02
8.85
8.3

## Sheet: N74D import rate by FLM
WT 30min	WT 1h	WT 2h	WT 4h	N74D 30min	N74D 1h	N74D 2h	N74D 4h
5.42	4.17	17.56	2.37	4.38	5.34	11.69	7.1
9.22	8.31	23.2	13.19	7.38	8.13	14.31	11.46
0	17.11	23.7	13.72	4.33	2.33	10.46	1.33
9.73	14.74	19.28	15.91	4.61	7.32	7.12	5.46
10.76	13.58	14.83	4.96	3.01	10.11	9.19	2.26
7.66	17.28	10.48	10.26	2.19	10.13	9.06	4.33
6.36	10.23	8.93	7.43	3.75	8.09	10.17	10.6
4.74	8.2	8.13	4.56	2.06	6.15	11.19	12.7
6.5	14.73	7.22	5.24	1.89	4.09	8.46	6.09
2.14	12.82	6.85	4.11	2.53	6.09	7.05	7.64
6.41	12.7	4.1	2.01	4.58	1.88	5.71	1.45
11.25	12.15	18.18	14.83	10.58	2.31	5.42	4.55
7.65	7.18	9.86	12.1	1.63	5.52	2.62	8.78
3.98	11.06	9.95	8.55	1.53	5.88	7.43	7.02
3.13	13.89	10.24	6.27	8.85	3.7	5.1	6.69
8.91	10.07	8.97	9	3.7	4.28	3.75	9.97
7.18	6.98	12.78	5.02	4.88	2.68	7.41	3.57
7.05	12.94	12.58	7.04	0.57	2.75	4.88	10.56
6.08	11.45	12.24	7.74	7.43	1.49	6.49	4.44
4.55	6.99	13.16	10.33	8.33	9.57	4.59	7.8
6.5	2.73	8.45	7.93	5.28	3.32	10.4	12.43
5.11	8.84	3.79	9.04	2.95	2.03	2.66	4.46
1.95	6.13	9.08	6.16	6.67	7.14	7.45	6.7
8.97	7.8	10.47	9.66	10.79	5.49	3.51	8.95
5.44	6.3	7.29	21.6	5.56	7.71	11.19	5.65
8.41	9.7	11.06	14.31	1.08	12.33	2.82	6.7
7.84	4.61	7.15	2.55	5.34	4.21	10.73	5.32
3.39	11.34	9.9	12.18	3.97	7.43	10.81	6.14
6.78	14.56	6.16	14.03	4.15	5.96	4.5	8.97
1.74	3.55	6.32	12.7	5.38	3.36	7.24	6.31
12.45	5.29	6.79	13.23	5.31	7.99	5.56	13.86
7.66	20.68	14.33	9.05	3.69	3.2	14.52	3.86
10.18	19.59	18.3	12.84	5.12	5.54	3.64	8.41
7.02	11.71	12.47	5.71	6.41	5.35	4.87	8.04
10.68	11.07	19.22	12.65	7.52	1.19	6.42	0.87
1.91	12.29	18.78	9.45	1.67	13.33	8.11	12.55
8.37	7.62	19.86	12.75	6.19	5.6	6.94	8.61
5.99	9.8	11.7	8.96	1.78	10.54	3.73	3.1
8.05	12.62	6.99	14.35	11.21	4.83	4.97	9.23
6.52	11.06	7.55	9.48	3.41	11.45	11.37	10.76
8.16	6.92	13.44	9.59	3.08	1.51	12.84	2.35
7.96	14.03	13.53	14.02	3.74	13.1	8.51	4.93
2.08	8.36	14.66	10.79	3.32	9.13	6.19	7.21
10.73	7.44	5.38	11.62	4.84	7.39	7.98	6
2.96	7.19	8.82	10.85	5.41	6.57	11.76	6.8
0	7.91	9	9.73	4.77	12.97	1.98	7.76
9.16	13.58	10.37	5.77	2.34	5.37	6.32	5
5.14	11.62	9.26	8.29	4.03	5.9	9.28	7.79
3.87	6.85	5.54	10.85	4.66	11.09	10.21	10.11
9.79	9.37	8.14	10.11	2.99	9.77	5.67	9.45
4.8	9.2	2.03	13.96	4.67	5.87	7.65	7.2
0.83	6.79	9.86	15.32	0.48	3	3.99	13.34
5.52	6.2	7.47	19.65	4.97	6.57	8.06	13.15
2.37	8.09	12.15	25.28	4.17	3.96	14.54	13.05
5.99	8.94	10.12	18.25	5	3.45	7.51	9.68
3.85	3.49	10.66	12.09	2.11	12.86	7.05	6.3
1.86	14.92	20.14	12.18	1.6	3.19	5.79	9.12
4.99	16.43	22.83	9.75	2.13	13.5	1.88	11.34
5.1	6.31	3.62	16.52	6.38	6.81	6.85	3.76
11.44	21.24	17.72	12.6	3.59	7.03	6.57	3.67
7.81	8.39	18.62	10.21	4.91	9.88	2.13	9.63
6.69	12.98	13.04	12.36	2.12	13.21	7.41	7.32
3.14	15.1	14.11	7.29	2.33	13.17	10.12	4.69
6.13	14.29	17.66	7.01	3.37	9.87	9.46	7.93
4.8	13.35	13.83	10.9	7.09	6.02	12.05	8.39
4.31	20.59	7.41	9.39	7.62	11.88	10.87	4.57
6.09	7.67	12.39	7.25	4.67	5.23	10.43
12.96	9.18	14.93	7.77	3.56	9.63	9.82
3.81	11.63	7.99	8.33	3.02	4.36	4.92
3.85	9.85	13.56	23.04	5.21	6.73	3.05
7.34	7.77	17.68	14	5.99	6.85	12.55
13.98	11.97	8.52	19.52	6.65	6.48	5.56
7.28	16.08	9.57	13.84	6.4		5.16
0.75	8.93	8.3	6.87	6.32		9.65
4.81	13.75	6.41	3.61	0		6.51
1.77	10.59	10.02	18.67	4.95		5.53
2.25	8.3	3.65	1.22	6.98		8.51
5.44	11.29	11.17	14.92	6.83		5.86
7.81	10.43	7.45	3.69	5.69		5.58
4.43	8.66	11.14	8.48	2.32		3.72
4.21	11.59	10.77	12.48	4.82
4.29	7.15	7.55	5.41	1.95
4.65	11.33	17.22	15.82	5.87
5.9	7.69	15.64	7.31	2.67
5.87	11.26	10.64	12.94	3.93
6.99	10.26	14.65	14.65	3.21
5.6	8.25	15	10.18	3.3
6	5.61	7.56	8.77	3.18
7.92	6.96	20.59	11.87	3.7
10.61	18.65	17.86	9.47	1.99
8.85	5.13	14.29	11	2.35
11.39	12.88	13.24	17.73	1.81
7.46	11.72	6.54	11.97	2.17
3.51	5.88	7.78	9.33	3.15
2.14	7	15.65	8.06	2
8.55	10.81	16.84	10.54	5.57
2.65	12.43	19.3	15.2	5.12
8.97	9.64	10.95	11.96
2.98	8.98	13.46
4.32	11.12	15.24
5.95	9.18	5.9
12.59	11.1	10.05
3.9	14.49	10.78
2.17	14.26	11.04
6.82	14.79	8.89
5.5	6.97	10.38
9.77	10.16	11.63
6.9	7.83	12.43
11.38	12.45	7.68
14.63	6.62	12.49
5.26	11.71	6.32
7.25	8.44	9.06
8.03	6.25	2.61
8.65	7.54	6.86
8.64	8.19	13.68
3.86	11.04	8.69
4.15	8.39
6.27
1.99
5.13
7.01
3.39
7.71
6.69
11.19
1.96
7.24
8.85
6.9
6.12
2.72
1.6
10.5
9.32
9.84
4.15
0
12.5
1.82
2.54
7.23
0.9
1.74
5.6
3.1
1.6
3.88
8.5
16.6
2.66
7.95
4.96
11.84
9.09
8.38
8.86
7.67
0.51
4.7
6.02
7.35
14.29
7.65
2.11
2.44
5.02
8.85
8.3

## Sheet: Penetration depth by FLM
WT_30min	WT_1h	WT_2h	WT_4h	N74D_30min	N74D_1h	N74D_2h	N74D_4h
0.24	0.15	0.23	0.54	0.3	0.15	0.37	0.45
0.38	0.15	0.54	0.45	0.33	0.08	0.68	0.61
0.44	0.52	0.45	0.15	0.43	0.31	0.31	0.14
0.43	0.44	1.28	0.16	0.14	0.32	0.7	0.08
0.3	0.44	0.15	0.15	0.09	0.66	1.13	0.48
0.69	0.59	0.47	0.15	0.47	0.38	0.24	0.49
0.34	0.84	0.48	0.24	0.21	0.3	0.68	0.44
0.74	0.67	0.37	0.8	0.2	0.46	0.54	0.72
0.74	0.15	0.2	0.83	0.22	0.15	0.53	0.92
0.39	0.5	0.17	0.76	0.05	0.15	0.49	0.44
0.48	0.06	0.5	0.23	0.05	0.44	0.41	0.47
0.49	0.2	0.34	0.1	0.26	0.17	0.93	0.82
0.74	0.62	0.16	0.62	0.14	0.4	0.81	1.02
0.64	0.74	0.49	0.42	0.16	0.54	0.15	0.47
0.43	0.79	1.24	1.18	0.14	0.34	0.14	1.26
0.37	0.75	0.17	1.02	0.27	0.15	1.1	0.45
0.59	0.54	1.14	0.2	0.15	0.38	0.06	0.37
0.33	0.51	0.62	0.06	0.15	0.36	0.96	0.12
0.3	0.5	1.89	0.59	0.4	0.06	0.61	0.17
0.59	0.23	1.93	1.08	0.26	0.64	0.42	0.79
0.39	0.69	1.11	0.17	0.15	0.47	0.9	0.81
0.63	0.29	0.88	0.16	0.14	0.79	0.49	0.57
0.48	0.23	1.38	1.06	0.26	0.18	0.3	1.16
0.62	0.89	1.74	0.78	0.05	0.15	0.54	0.59
0.45	1.01	1.44	1.09	0.4	0.42	1.22	0.34
0.41	0.36	1.92	0.74	0.14	0.56	0.99	0.31
0.56	0.68	0.8	1.25	0.28	0.21	1.07	0.19
0.33	0.42	0.29	0.51	0.34	0.17	0.53	0.17
0.23	0.17	1.47	0.34	0.28	0.29	0.07	0.15
0.48	0.09	0.87	0.23	0.14	0.18	1.27	0.54
0.33	1.29	0.33	0.36	0.54	0.21	0.58	0.46
0.64	1.3	0.94	0.21	0.13	0.16	0.78	0.59
0.15	0.79	0.33	0.94	0.15	0.19	0.19	0.44
0.15	1.29	1.91	0.13	0.15	0.06	0.33	0.06
0.23	1.57	0.82	0.73	0.15	0.25	0.15	0.55
0.52	0.38	1.33	0.41	0.1	0.06	0.18	0.05
0.33	0.08	2.12	0.15	0.35	0.06	0.2	0.23
0.29	0.17	0.06	0.15	0.57	0.74	0.38	0.06
0.29	0.59	0.31	0.25	0.58	0.33	0.19	0.3
0.38	0.53	0.87	0.15	0.5	0.35	0.8	0.08
0.23	0.72	0.45	0.22	0.14	0.18	0.5	0.16
0.15	1.35	0.23	0.27	0.07	0.44	0.79	0.17
0.24	0.64	0.14	0.19	0.39	0.15	0.54	0.74
0.64	0.9	1.09	0.23	0.35	0.15	0.38	0.06
0.06	0.17	0.64	0.12	0.14	0.06	0.5	0.35
0.14	0.06	0.4	0.59	1.35	0.12	0.36	0.64
0.1	1.22	0.74	0.18	1.06	0.15	0.15	0.34
0.78	0.61	0.06	0.15	0.15	0.44	0.74	0.25
0.48	1.2	0.15	0.23	0.15	0.06	0.25	0.83
0.16	0.34	0.15	0.37	0.05	0.56	0.38	0.34
0.32	0.38	0.12	0.3	0.23	0.16	0.9	0.66
0.3	0.23	0.51	0.33	0.23	0.44	0.59	0.43
0.19	0.34	0.36	0.38	0.3	0.06	0.54	0.49
0.48	0.15	0.49	0.15	0.2	0.47	0.06	0.49
0.13	0.3	0.6	0.2	0.08	0.06	0.1	0.17
0.06	2.3	0.35	0.48	0.05	0.13	1.79	0.23
0.15	0.06	0.22	0.06	0.41	0.15	0.48	0.12
0.33	0.09	0.84	0.74	0.05	0.06	0.29	0.18
0.38	0.34	1.14	0.75	0.08	0.16	1.63	0.39
0.47	0.13	1.25	0.93	0.18	0.83	0.2	0.06
0.17	2.75	0.82	0.43	0.15	0.06	0.16	0.68
0.28	0.53	0.42	0.2	0.14	1.03	0.17	0.6
0.3	0.1	1.13	0.61	0.1	0.07	0.31	0.15
0.51	0.17	0.15	0.44	0.27	0.06	0.46	0.15
0.48	0.06	1.15	0.73	0.84	0.16	0.17	0.34
0.39	0.08	1.14	1.39	0.53	0.15	0.48	0.66
0.42	0.23	0.25	0.74	0.18	0.44	0.45	0.52
0.39	0.06	0.33	0.06	0.35	0.35	0.06	0.41
0.61	0.15	0.36	0.25	0.26	0.1	0.64	0.41
0.96	0.3	0.61	1.16	0.2	0.06	0.21	0.44
0.52	0.74	0.78	1.18	0.24	0.32	0.36	0.52
0.43	0.45	0.13	1.33	0.3	0.74	0.3	0.52
0.25	0.54	1.08	0.6	0.15	0.55	0.06	0.41
0.36	0.59	0.42	0.87	0.29	0.45	0.64	0.8
0.14	0.08	0.66	0.7	0.43	0.61	0.16	0.66
0.15	0.72	0.21	1.04	0.48	0.49	0.47	0.15
0.15	0.5	0.25	1.04	0.41	0.95	0.33	0.44
0.31	0.27	0.72	0.69	0.09	0.17	0.48	0.06
0.34	0.33	0.7	1.1	0.05	0.91	0.4	0.72
0.15	0.83	1.17	0.92	0.27	0.31	0.18	0.63
0.14	1.08	0.58	0.56	0.53	0.43	0.32	0.25
0.06	1.16	0.47	0.68	0.56	0.38	0.22	0.11
0.06	1.46	0.62	0.79	0.61	0.06	0.61	0.7
0.22	0.82	0.6	1.15	0.22	0.44	0.22	0.28
0.29	1.02	0.67	1.13	0.27	0.06	0.25	0.3
0.59	0.15	0.08	1.56	0.34	0.15	0.06	1.21
0.08	0.8	0.84	1.16	0.33	0.74	0.44	1.03
0.57	0.93	0.31	1.51	0.24	0.59	0.35	0.45
0.26	1.15	2.34	1.33	0.47	0.42	0.17	0.06
0.4	0.43	0.96	0.2	0.22	0.12	0.23	0.06
0.42	0.24	1.15	0.15	0.32	0.06	0.39	0.14
0.28	0.56	0.08	0.39	0.14	0.45	0.45	0.24
0.42	0.7	0.29	0.51	0.15	0.21	0.15	0.76
0.15	0.59	1.38	1.24	0.16	0.89	0.8	0.23
0.08	1.17	0.87	1.92	0.23	0.15	0.81	0.42
0.39	1.15	0.72	1.69	0.25	0.15	1.01	0.29
0.24	0.66	0.46	1.53	0.29	0.06	0.27	0.1
0.13	0.52	1.46	1.43	0.49	0.06	0.25	0.96
0.26	1.04	2.25	0.45	0.27	0.07	0.54	0.24
0.14	0.61	0.95	0.17	0.05	0.06	0.54	0.16
0.38	0.51	1.02	0.23	0.3	0.08	0.12	0.08
0.54	0.51	0.82	1	0.15	0.15	0.68	0.06
0.23	0.68	1.07	0.76	0.44	0.15	0.06	0.56
0.15	0.06	1.98	0.96	0.48	0.41	0.06	0.12
0.31	0.38	0.74	1.71	0.49	0.25	0.16	0.36
0.12	0.29	0.9	0.48	0.49	0.15	0.06	0.83
0.34	0.06	0.92	0.63	0.26	0.5	0.64	0.15
0.08	1.33	1.16	1.89	0.36	0.44	0.29	1.37
0.24	0.39	0.91	0.38	0.2	0.07	0.08	0.83
0.06	0.29	0.17	1.75	0.08	0.25	0.23	0.75
0.51	0.27	0.48	0.06	0.51	0.24	0.15	0.22
0.15	0.37	0.87	0.15	0.29	0.59	0.34	0.2
0.56	0.04	0.19	0.62	0.18	0.57	0.15	0.93
0.15	0.06	0.42	1.16	1.03	0.82	0.19	0.08
0.34	0.72	0.36	0.93	0.78	0.29	0.15	0.06
0.15	0.23	0.56	0.18	0.73	0.05	0.44	0.06
0.39	0.06	0.34	1.35	0.79	1.03	0.15	0.59
0.68	0.18	0.16	1.26	0.05	0.76	0.56	0.06
0.4	1.02	0.54	0.79	0.21	0.64	0.44	0.08
0.56	0.5	0.64	1.76	0.41	0.34	0.32	0.21
0.84	1.59	0.59	0.18	0.25	0.05	0.36	0.16
0.17	0.23	0.68	0.06	0.19	0.06	0.44	0.54
0.43	0.3	0.08	2.72	0.29	0.74	0.54	0.82
0.36	0.15	0.78	0.79	0.44	0.93	0.22	0.06
0.96	0.28	0.71	0.71	0.32	0.96	0.56	0.06
0.57	0.15	0.67	2.56	0.7	0.9	0.74	0.13
0.38	0.34	0.35	0.33	0.73	0.13	0.75	0.18
0.38	0.27	0.12	0.95	0.61	0.71	0.58	0.35
0.08	0.43	0.15	0.99	0.28	0.92	0.36	0.24
0.15	0.34	0.78	0.19	0.44	0.23	0.16	0.97
0.4	0.32	1.16	0.23	0.16	1.41	0.38	1.01
0.06	0.68	1.18	1.44	0.55	0.29	0.37	1.25
0.15	0.59	1.57	0.34	0.08	0.32	0.35	0.11
0.06	0.42	0.06	1.11	0.15	0.15	0.33	0.11
0.45	0.17	0.23	0.18	0.05	0.12	0.32	1.24
0.15	0.1	0.68	0.3	0.16	0.5	0.85	0.08
0.05	0.31	0.53	1.15	0.14	0.06	0.26	0.12
0.23	0.26	0.77	2.23	0.34	0.38	0.2	0.06
0.27	0.54	0.34	0.65	0.26	0.29	0.06	0.08
0.06	0.3	0.74	0.08	0.24	0.18	0.2	0.08
0.32	0.42	0.92	0.53	0.27	0.18	0.06	0.48
0.15	0.51	0.41	0.47	0.05	0.44	0.64	0.15
0.19	0.38	0.43	0.29	0.37	0.11	0.06	0.1
0.33	0.96	0.53	0.19	0.21	0.06	0.54	0.25
0.15	1.13	0.19	0.06	0.44	0.71	0.24	0.21
0.15	0.45	0.41	0.17	0.74	0.25	0.17	0.06
0.15	1.2	0.21	0.45	0.23	0.28	0.49	0.15
0.33	0.83	0.47	0.06	0.74	0.53	0.69	0.16
0.99	0.26	0.67	1.19	0.2	0.15	0.25	0.24
0.38	0.7	0.64	0.65	0.55	0.5	0.34	0.06
0.19	0.64	0.57	0.18	0.05	0.44	0.48	0.57
0.06	0.48	0.08	0.15	0.08	0.21	0.34	0.62
0.08	0.71	0.45	0.27	0.05	0.61	0.52	0.16
0.08	0.06	0.25	0.8	0.29	0.44	0.41	0.32
0.39	0.62	0.91	0.19	0.44	0.57	0.14	0.3
0.25	0.56	1.04	0.22	0.05	0.08	0.64	0.19
0.36	0.24	1.04	0.22	0.14	0.13	0.91	0.32
0.44	0.06	1.22	0.35	0.15	0.08	0.74	0.59
0.44	0.72	0.34	0.7	0.27	0.06	0.74	0.75
0.44	0.35	0.13	0.53	0.15	0.44	0.54	0.44
0.44	0.35	0.4	0.3	0.49	0.71	0.69	0.37
0.66	0.72	0.19	0.06	0.79	0.48	0.66	0.76
0.74	0.88	0.17	0.17	0.22	0.84	0.53	0.61
0.46	0.33	0.42	1.05	0.27	0.23	0.46	0.46
0.7	0.3	1.21	0.3	1.03	0.68	1.09	0.68
0.85	0.06	0.48	0.7	0.15	0.45	0.43	0.92
0.93	0.14	1.1	0.16	0.14	0.3	0.61	0.68
0.68	0.33	1.07	0.24	0.1	0.76	0.1	0.38
0.49	1.05	1.33	0.38	0.09	0.96	0.82	0.6
0.34	0.92	1.33	0.15	0.27	0.55	1.96	0.95
0.4	0.52	1.33	0.06	0.15	0.73	0.51	0.8
0.26	0.29	1.21	0.29	0.4	0.34	1.03	0.32
0.36	0.42	0.68	2.13	0.12	0.47	0.17	1.07
0.16	0.06	0.2	0.79	0.15	0.38	0.08	1.25
0.06	0.14	0.19	0.3	0.05	0.85	0.3	0.68
0.15	1.61	1.16	0.22	0.35	1.71	0.06	0.16
0.53	0.13	0.45	0.52	0.14	0.71	0.19	0.16
0.52	0.08	1.33	0.47	0.43	0.21	0.06	0.26
0.29	0.29	1.71	0.78	0.54	0.79	0.3	0.41
0.08	0.2	1.63	1.51	0.27	0.06	0.46	0.55
0.14	0.38	1.34	1.36	0.52	0.44	0.15	0.57
0.29	0.2	0.9	0.21	0.63	0.27	0.27	0.18
0.08	0.15	0.62	0.31	0.54	1.01	0.04	0.97
0.13	0.06	0.4	0.06	0.35	0.08	0.06	0.95
0.21	0.06	0.08	0.1	0.92	0.06	0.08	0.12
0.16	0.34	0.9	0.26	0.47	0.16	0.06	0.19
0.15	0.54	1.24	0.15	1.11	0.27	0.17	0.3
0.15	0.2	1.19	0.15	1.01	0.29	0.13	1.22
0.08	0.16	0.14	0.72	0.22	0.64	0.15	1.16
0.36	0.32	0.16	0.64	0.23	0.22	0.66	1.15
0.27	0.36	0.25	0.52	0.21	0.2	0.94	1.69
0.44	0.08	0.95	0.36	0.32	0.34	1.55	0.95
0.32	0.41	0.06	0.45	0.14	0.24	1.03	0.88
0.28	0.05	0.06	0.16	0.55	0.74	0.58	1.62
0.2	0.23	0.88	0.14	0.43	0.23	0.44	1.05
0.06	0.06	0.19	1.33	0.23	0.22	0.06	1.36
0.1	0.15	0.11	0.71	0.05	0.08	0.15	0.44
0.16	0.47	0.35	0.12	0.22	0.15	0.15	1.01
0.16	0.34	0.3	0.74	0.17	0.16	0.44	0.83
0.32	0.37	0.15	0.92	0.14	0.23	0.44	0.93
0.29	0.15	0.9	1.09	0.21	0.15	0.44	2.36
0.16	0.23	0.35	0.83	0.17	0.06	0.35	0.13
0.44	0.49	1.39	0.21	0.05	0.25	0.15	0.87
0.13	0.21	0.24	1.6	0.15	0.06	0.59	0.98
0.15	0.06	0.76	0.31	0.15	0.15	0.58	0.68
0.19	0.04	0.16	1.65	0.14	0.14	0.22	0.06
0.15	0.3	0.45	0.25	0.14	0.18	0.33	1.99
0.25	0.32	0.99	0.57	0.11	0.12	0.13	0.8
0.44	0.2	0.15	0.93	0.27	0.26	0.16	0.3
0.18	0.41	0.23	0.74	0.44	0.06	0.62	0.08
0.22	0.93	0.66	0.37	0.53	0.15	0.54	1.83
0.15	0.91	0.55	0.3	0.37	0.12	0.56	2.07
0.21	0.71	0.26	0.59	0.4	0.06	0.24	0.54
0.32	0.59	0.06	0.51	0.32	0.06	0.34	1.05
0.3	0.77	0.1	0.32	0.57	0.19	0.27	0.63
0.16	0.87	0.81	0.34	0.35	0.06	0.71	0.42
0.22	0.67	0.24	0.46	0.09	0.44	0.29	0.47
0.22	0.79	0.06	0.45	0.19	0.15	0.31	0.75
0.72	0.7	0.41	0.54	0.18	0.15	0.68	0.78
0.09	1.1	0.19	0.13	0.87	0.14	0.06	0.11
0.16	1.15	0.26	0.45	0.32	0.18	0.18	0.35
0.3	0.79	0.06	0.55	0.26	0.37	0.6	0.52
0.22	0.23	0.06	0.54	0.2	0.5	0.06	0.42
0.06	0.88	0.23	0.48	0.08	0.68	0.06	0.62
0.17	1.09	0.34	0.16	0.09	0.16	0.17	0.3
0.3	0.72	0.15	0.06	0.08	0.64	0.06	0.44
0.15	1.33	0.44	0.13	0.08	0.85	0.06	0.12
0.13	1.04	0.15	0.06	0.29	0.48	0.75	0.06
0.06	1.04	0.15	0.06	0.19	0.16	0.89	0.15
0.44	0.92	0.4	0.1	0.21	0.73	0.15	0.08
0.29	0.39	0.42	0.12	0.13	0.16	0.11	0.27
0.15	0.45	0.71	0.17	0.27	0.15	0.14	0.29
0.15	0.55	0.44	0.44	0.05	0.17	0.15	0.33
0.16	0.33	0.59	0.15	0.15	0.06	0.32	0.12
0.5	1.63	0.59	0.15	0.38	0.26	0.41	0.61
0.38	1.63	0.5	0.34	0.45	0.55	0.34	0.58
0.36	1.49	0.31	0.16	0.16	0.15	0.48	0.64
0.24	1.09	0.35	0.33	0.14	0.09	0.45	0.3
0.12	1.4	0.33	0.14	0.1	0.23	0.52	0.44
0.55	0.84	0.43	0.13	1.12	0.22	0.18	0.7
0.26	0.08	0.21	0.06	0.87	0.33	0.48	0.66
0.45	0.08	0.22	0.14	0.14	0.15	0.3	0.16
0.16	0.4	0.1	0.45	0.14	0.34	0.19	0.7
0.17	0.1	0.94	0.48	0.15	0.15	0.27	0.38
0.35	0.58	0.47	0.29	0.3	0.44	0.54	0.18
0.28	0.89	0.52	0.32	0.38	0.34	0.24	0.44
0.74	0.4	0.26	0.06	0.21	0.17	0.06	0.1
0.27	0.47	1.07	0.06	0.21	0.35	0.13	0.56
0.05	0.17	0.77	0.06	0.41	0.16	0.13	0.44
0.42	1.35	0.18	0.23	0.28	0.45	0.23	0.41
0.5	1.34	0.15	0.32	0.46	0.3	0.31	0.06
0.19	1.02	0.08	0.16	0.26	0.11	0.12	0.78
0.15	0.13	0.49	0.06	0.15	0.15	0.08	0.55
0.31	0.12	0.33	0.45	0.08	0.58	0.19	0.14
0.23	0.23	0.16	0.26	0.17	0.76	0.44	0.17
0.15	0.67	1.17	0.34	0.11	1.15	0.1	0.96
0.44	0.7	1.27	0.27	0.32	1.16	0.23	0.11
0.61	0.52	1.24	0.23	0.27	1.16	0.24	0.22
0.34	0.72	0.74	0.25	0.15	1.37	0.08	0.59
0.49	0.2	1.39	0.19	0.49	0.81	0.1	0.45
0.45	0.33	1.22	0.34	0.43	1.56	0.06	0.79
0.12	1.24	0.5	0.32	0.24	0.35	0.45	0.34
0.5	0.8	1.63	0.15	0.54	1.46	0.08	0.55
0.17	0.38	1.67	0.44	0.27	0.2	0.26	0.61
0.45	0.29	0.9	0.09	0.02	0.16	0.23	0.08
0.74	0.33	0.42	0.31	0.06	0.78	0.16	0.17
0.16	0.08	0.43	0.15	0.22	0.66	0.51	0.28
0.56	0.66	0.38	0.34	0.71	1.58	0.24	0.61
0.06	0.9	0.16	0.36	0.82	0.06	0.06	0.08
0.08	0.37	1.8	0.15	0.15	0.18	0.13	0.54
0.23	0.3	0.21	0.41	0.11	0.11	0.16	0.2
0.35	0.85	0.64	0.06	0.8	0.35	0.24	0.66
0.35	0.54	0.88	0.18	0.2	0.16	0.45	1.69
0.85	0.31	0.51	0.99	0.36	0.47	0.16	0.29
0.15	1.15	0.49	0.54	0.36	0.23	0.34	0.23
1.03	1.32	0.98	0.47	0.35	0.13	0.75	0.49
0.33	0.08	0.53	0.39	0.6	0.22	0.14	0.37
1.03	0.08	1.64	0.19	0.37	0.06	1	0.08
0.14	0.34	1.92	0.61	0.34	0.15	0.06	0.13
0.72	0.18	0.18	0.25	0.53	0.3	0.09	0.35
0.15	0.33	0.23	0.16	0.13	0.17	0.42	2.03
0.74	0.18	1.54	0.75	0.5	0.21	0.27	0.24
0.5	0.17	0.39	0.69	0.39	0.16	0.54	0.23
0.74	0.3	0.53	0.3	0.14	0.15	0.32	0.35
0.52	0.38	0.42	0.36	0.2	0.19	0.23	0.92
0.44	0.09	1.04	0.28	0.42	0.74	0.2	0.45
0.15	0.19	1.24	2.66	0.32	0.28	0.35	0.45
0.15	0.29	0.59	0.08	0.14	0.15	0.22	0.22
0.29	0.35	0.8	0.08	0.05	0.08	0.54	1.23
0.34	0.42	0.54	0.13	0.15	0.24	0.33	0.51
0.44	0.2	1.51	0.33	0.28	0.45	0.25	0.68
0.44	0.33	0.18	0.44	0.33	0.06	0.25	0.27
0.16	0.06	0.42	0.59	0.22	0.06	0.74	0.45
0.35	0.19	0.25	0.33	0.05	0.04	0.15	0.06
0.15	0.78	0.55	0.54	0.09	0.1	1.01	0.23
0.15	0.12	0.99	0.1	0.08	0.06	0.09	0.63
0.21	0.2	0.13	0.43	0.72	0.06	0.18	0.06
0.47	0.16	0.34	0.74	0.48	0.15	0.15	0.15
0.41	0.15	0.66	0.27	0.7	0.15	0.23	0.06
0.21	0.15	0.25	0.81	0.1	0.26	0.24	0.54
0.53	0.54	0.06	0.56	0.24	0.15	0.13	0.3
0.15	0.22	0.08	0.43	0.11	0.06	0.06	0.32
0.44	0.3	0.31	0.13	0.15	0.15	0.74	0.18
0.39	0.19	0.85	0.44	0.2	0.12	0.26	0.15
0.33	0.12	0.95	0.59	0.15	0.15	0.34	0.16
0.52	0.83	0.86	0.5	0.34	0.15	0.11	0.15
0.68	0.39	1.02	0.74	0.15	0.22	0.3	0.48
0.12	0.19	0.08	1.33	0.48	0.15	0.35	0.18
0.07	0.06	0.15	1.28	0.6	0.06	0.48	0.29
0.16	0.36	0.15	0.57	0.66	0.5	0.41	0.1
0.23	0.25	0.09	0.06	0.33	0.34	0.42	0.21
0.31	0.67	0.34	0.15	0.07	0.52	0.12	0.29
0.06	0.74	0.25	0.51	0.39	0.42	0.3	0.54
0.21	0.77	0.06	1.03	0.25	0.08	0.45	0.06
0.15	0.88	0.42	0.23	0.02	0.18	0.14	0.13
0.35	0.52	0.51	0.18	0.05	0.59	0.22	0.06
0.16	0.36	0.47	0.13	0.15	0.06	0.15	0.06
0.16	0.43	0.28	0.54	0.27	0.06	0.15	0.23
0.16	0.74	0.15	0.57	0.18	0.6	0.15	0.44
0.15	0.06	0.06	0.72	0.37	0.19	0.35	0.44
0.45	0.44	0.39	0.68	0.51	0.86	0.54	0.25
0.38	0.34	0.62	0.37	0.24	0.71	0.61	0.38
0.15	0.76	0.78	0.4	0.17	0.15	0.82	0.08
0.06	0.64	0.33	1.54	0.18	0.15	0.62	0.34
0.13	0.48	0.33	0.26	0.15	0.98	0.42	0.15
0.52	0.06	0.37	0.38	0.15	0.08	0.27	0.3
0.08	0.66	0.68	0.56	0.15	0.6	0.54	0.23
0.15	0.95	0.54	0.96	0.28	0.06	0.54	0.44
0.37	1.35	0.7	0.54	0.69	0.15	0.3	0.34
0.56	0.73	0.06	0.49	0.52	0.1	0.57	0.44
0.44	0.19	0.19	0.06	0.05	0.08	0.3	0.13
0.29	0.75	0.16	1.27	0.17	0.16	0.15	0.06
0.7	0.14	0.18	0.62	0.05	0.18	0.44	0.16
0.12	0.23	0.71	0.45	0.05	0.12	0.54	0.25
0.58	0.74	0.47	0.1	0.13	0.46	0.44	0.2
0.38	0.15	0.07	0.59	0.21	0.15	0.3	0.25
0.14	0.16	0.48	0.32	0.15	0.06	0.32	0.44
0.15	0.64	0.2	0.39	0.44	0.09	0.14	0.15
0.06	0.23	0.06	0.23	0.11	0.15	0.68	0.15
0.03	0.78	0.16	1.06	0.78	0.38	0.3	0.65
0.41	1.2	0.43	0.16	0.48	0.15	0.06	0.3
0.18	0.17	0.45	0.29	0.7	0.15	1.19	0.44
0.18	0.06	0.37	0.09	0.21	0.19	1.18	0.38
0.13	0.54	0.13	0.23	0.2	0.15	1.16	0.06
0.06	0.86	0.54	0.27	0.28	0.15	1.02	0.21
0.24	0.43	0.29	0.68	0.14	0.42	0.49	0.21
0.29	0.36	1.04	0.47	0.05	0.74	0.16	0.28
0.23	0.18	0.23	0.28	0.23	0.06	0.2	0.32
0.15	1.27	0.62	0.43	0.05	1.02	0.27	0.12
0.32	0.32	0.06	0.52	0.14	0.5	0.24	0.23
0.15	0.42	0.28	0.06	0.15	0.51	0.47	0.19
0.13	0.16	0.22	0.52	0.44	0.38	0.32	0.2
0.41	0.96	0.16	0.06	0.34	0.83	0.45	0.15
0.4	1.08	0.43	0.13	0.61	0.56	0.06	0.56
0.32	0.21	0.23	0.29	0.22	0.2	0.97	0.29
0.44	0.16	0.21	0.07	0.79	0.83	0.76	0.19
0.29	0.3	0.16	0.27	0.18	1.43	0.16	0.44
0.3	0.06	0.51	0.08	0.55	0.22	0.57	0.66
0.44	0.32	0.74	0.17	0.42	1.55	0.08	0.34
0.14	0.64	0.24	0.24	0.63	0.11	0.06	0.44
0.22	0.55	0.32	0.12	0.07	0.13	0.15	0.34
0.56	0.51	0.24	0.39	0.27	0.06	0.37	0.57
0.41	0.06	0.98	0.2	0.19	0.16	0.11	0.21
0.88	0.22	1.12	0.64	0.18	0.15	0.71	0.76
0.74	0.52	0.41	0.54	0.65	0.16	0.27	0.08
0.47	0.38	0.09	0.42	0.3	0.06	0.44	0.74
0.2	0.42	0.15	0.35	0.25	0.08	0.24	1.1
0.44	0.47	0.32	0.31	0.25	0.16	0.25	0.53
1.03	0.3	0.58	0.39	0.17	0.12	0.06	0.21
1.11	0.41	1.08	0.39	0.33	0.35	0.15	0.24
0.64	0.18	0.9	0.45	0.43	0.25	0.37	0.18
0.85	0.15	1.17	0.23	0.36	0.16	0.44	1.33
0.63	0.16	0.34	0.15	0.31	0.06	0.15	1.33
0.16	0.09	0.45	0.22	0.05	0.15	0.15	0.42
0.34	0.23	1.33	0.2	0.12	0.15	0.06	0.25
0.22	0.44	0.39	0.2	0.05	0.12	0.38	0.33
0.16	0.06	0.43	0.14	0.19	0.37	0.28	0.33
0.16	0.15	0.48	0.15	0.15	0.43	0.15	0.76
0.18	0.21	0.21	0.19	0.15	0.17	0.22	0.92
0.16	0.31	0.24	0.15	0.16	0.23	0.16	1.1
0.08	0.36	0.06	0.22	0.29	0.05	0.06	0.24
0.12	0.74	0.18	0.15	0.44	0.99	0.15	0.1
0.14	0.42	0.44	0.46	0.15	0.18	0.74	0.06
0.08	0.96	0.47	0.35	0.26	0.08	0.63	0.19
0.13	0.33	0.06	0.53	0.41	0.39	0.49	0.27
0.16	0.34	0.29	0.91	0.18	0.21	0.15	0.06
0.74	0.92	0.17	0.36	0.71	0.26	0.23	0.1
0.25	0.81	0.22	0.25	0.48	0.39	0.06	0.14
0.44	0.66	0.42	0.16	0.24	0.15	0.16	0.72
0.15	0.57	0.1	0.06	0.5	0.15	0.08	0.13
0.15	0.98	0.08	0.44	0.05	0.15	0.21	0.06
0.15	0.08	0.1	0.38	0.36	0.1	0.52	0.06
0.15	0.57	0.15	0.59	0.37	0.11	0.74	0.06
0.03	0.09	0.1	0.23	0.26	0.06	0.31	0.16
0.23	0.34	0.15	0.06	0.22	0.08	0.22	0.24
0.25	0.15	0.74	0.3	0.18	0.06	0.31	0.14
0.44	0.12	1.15	0.14	0.14	0.16	0.26	0.15
0.16	0.08	0.15	0.28	0.26	0.06	0.33	0.16
0.16	0.28	0.15	0.15	0.11	0.15	0.06	0.16
0.2	0.06	0.15	0.15	0.08	0.16	0.51	0.41
0.14	0.14	0.15	0.44	0.34	0.15	0.13	0.44
0.38	1.27	0.22	0.44	0.06	0.24	0.24	0.68
0.37	0.06	0.08	0.35	0.44	0.06	0.06	0.07
0.08	0.16	0.39	0.11	0.44	0.15	0.11	0.15
0.41	0.29	0.44	0.47	0.39	0.15	0.06	0.08
0.23	0.15	0.06	0.23	0.44	0.15	0.26	0.17
0.15	0.06	0.44	0.46	0.37	0.27	0.16	0.15
0.26	0.15	0.16	0.76	0.28	0.18	0.66	0.13
0.17	0.15	0.44	0.68	0.19	0.25	0.06	0.12
0.21	0.33	0.67	0.61	0.58	0.06	0.19	0.08
0.06	0.34	0.44	0.54	0.22	0.15	0.06	0.51
0.06	0.35	0.44	0.02	0.22	0.29	0.12	0.15
0.34	0.49	0.13	0.23	0.14	0.33	0.54	0.34
0.48	0.44	0.48	1.04	0.14	0.48	0.16	0.09
0.26	0.16	0.66	0.8	0.1	0.16	0.25	0.06
0.15	0.2	0.74	0.9	0.45	0.21	0.24	0.06
0.06	0.16	0.36	0.13	0.15	0.06	0.06	0.42
0.15	0.45	0.78	0.42	0.58	0.66	0.06	0.15
0.15	0.8	0.36	0.04	0.43	0.65	1.01	0.54
0.15	0.22	0.57	0.45	0.57	0.74	0.54	0.38
0.64	0.22	0.33	0.04	0.43	0.1	0.22	0.48
0.35	1.38	0.18	0.31	0.48	0.06	0.16	0.06
0.44	0.2	0.74	0.08	0.15	0.08	0.24	0.06
0.44	0.42	0.74	0.29	0.19	0.06	0.11	0.33
0.72	0.57	0.77	0.78	0.14	0.37	0.18	0.15
0.64	0.06	0.23	0.27	0.61	0.08	0.18	0.44
0.69	0.04	0.62	0.18	0.66	0.43	0.18	0.08
0.5	0.7	0.76	0.18	0.08	0.06	0.19	0.29
0.57	0.64	0.38	0.57	0.54	0.3	0.15	0.15
0.12	0.61	0.16	0.17	0.12	0.39	0.34	0.08
0.27	0.29	0.88	0.27	0.08	0.34	0.42	0.16
0.47	0.06	1.06	0.63	0.21	0.62	0.15	0.19
0.28	0.18	0.74	0.95	0.35	0.31	0.15	0.15
0.72	1.37	0.06	0.56	0.52	0.28	0.15	0.1
0.66	0.36	0.22	0.84	0.58	0.13	0.15	0.1
1.03	0.8	1	0.56	0.26	0.44	0.59	0.15
0.93	0.15	0.7	0.16	0.53	0.25	0.96	0.15
0.23	0.85	1.26	0.06	0.7	0.44	0.27	0.16
0.19	1.04	0.16	0.27	0.18	0.25	0.54	0.1
0.49	0.85	0.16	0.15	0.05	0.57	0.26	0.15
0.45	0.34	0.33	0.06	0.09	0.42	0.35	0.15
0.42	1.26	1.03	0.76	0.49	0.06	0.62	0.23
0.66	0.05	0.59	0.15	0.11	0.1	0.98	0.42
0.79	1.11	0.93	0.12	0.24	0.14	0.25	0.15
0.5	0.29	1.07	0.39	0.55	0.27	0.12	0.49
0.92	0.23	1.33	0.38	0.28	0.08	0.45	0.3
0.79	0.16	0.18	0.15	0.1	0.61	0.06	0.18
1.18	0.3	1.03	0.06	0.4	0.29	0.08	0.2
0.29	0.62	0.52	0.07	0.14	0.68	0.48	0.06
0.09	0.72	0.25	0.44	0.23	0.07	0.68	0.06
0.74	0.42	0.39	0.26	0.21	0.06	0.06	0.3
0.46	0.19	0.31	0.39	0.41	0.46	0.14	0.3
0.8	0.19	0.87	0.33	0.44	0.13	0.26	0.18
1.15	0.24	1.03	0.74	0.25	0.06	0.1	0.15
0.17	0.27	0.14	0.49	0.15	0.15	0.17	0.17
1.11	0.13	0.84	0.25	0.15	0.14	0.06	0.16
0.7	0.4	1.01	0.39	0.08	0.06	0.06	0.8
0.25	0.5	1.31	0.38	0.56	0.16	0.48	0.06
0.2	0.45	1.13	0.12	0.15	0.3	0.25	1.02
0.23	0.33	1.11	0.55	0.22	0.48	0.15	0.79
0.16	0.67	0.45	0.43	0.05	0.15	0.31	0.66
0.24	0.97	0.89	1.07	0.29	0.25	0.24	0.68
0.23	0.18	0.18	0.39	1.33	0.16	0.14	0.24
0.19	0.17	0.31	0.16	1.53	0.29	0.12	0.55
0.08	0.45	1.52	0.47	0.13	0.06	0.72	0.19
0.19	0.17	2.13	0.17	0.39	0.36	0.32	0.15
0.56	1.23	0.87	0.62	0.85	0.15	0.23	0.39
0.36	0.06	0.11	0.59	0.91	0.35	0.23	0.42
0.53	0.29	0.06	0.16	0.2	0.15	0.19	0.69
0.32	0.61	0.5	0.38	0.34	0.1	0.12	0.5
0.23	0.08	0.34	0.42	0.82	0.59	0.06	0.47
0.13	0.15	0.27	0.4	0.14	0.44	2.21	0.11
0.15	0.45	1.15	0.95	0.2	0.6	0.28	0.15
0.39	2.66	0.42	0.1	0.39	0.26	0.41	0.38
0.21	0.85	0.31	1.5	0.05	0.48	0.3	0.44
0.35	0.5	0.37	1.23	0.49	0.36	0.14	0.46
0.06	1.24	0.66	1.21	0.19	0.89	0.47	0.25
0.08	0.06	0.31	0.06	0.19	0.15	0.11	0.22
0.34	0.62	1.17	0.21	0.07	0.15	0.06	0.74
0.33	0.54	1.15	0.74	0.12	0.74	0.34	0.59
0.11	0.74	0.21	0.76	0.27	0.16	0.15	0.81
0.48	0.4	0.45	0.29	0.35	0.14	0.06	0.52
0.32	0.74	0.33	0.18	0.06	1.33	0.06	0.45
0.1	0.23	0.08	0.23	0.22	0.15	1.31	0.17
0.31	0.06	0.16	0.79	0.44	0.32	0.06	0.41
0.16	0.41	0.26	0.33	0.44	0.23	0.16	0.29
0.06	0.38	0.46	0.26	0.51	0.13	0.34	0.65
0.17	0.33	0.4	0.06	0.11	0.35	0.15	0.65
0.06	0.27	0.19	0.06	0.52	0.27	0.15	0.62
0.13	0.24	0.8	1.23	0.15	0.78	0.15	0.56
0.3	0.24	0.78	1.03	0.47	0.05	0.26	0.38
0.44	0.15	0.38	0.61	0.19	0.35	0.16	0.85
0.15	0.06	0.3	0.43	0.27	0.19	0.18	0.29
0.15	0.37	0.08	0.5	0.2	1.09	0.15	0.24
0.61	0.52	0.11	0.3	0.26	0.12	0.2	0.33
0.17	0.18	0.19	0.45	0.29	0.32	0.15	0.19
0.3	0.49	0.17	0.22	0.27	0.45	0.35	0.06
0.25	0.65	0.34	0.15	0.11	0.57	0.55	0.06
0.08	0.66	0.12	0.13	0.21	0.62	0.27	0.45
0.16	0.51	0.31	0.1	0.05	0.06	0.1	0.08
0.15	0.89	0.41	0.16	0.24	0.06	0.33	0.15
0.47	0.88	0.67	0.46	0.29	0.2	0.19	0.06
0.15	0.23	0.43	0.16	0.2	0.56	0.37	0.33
0.85	0.49	0.24	0.19	0.15	0.83	0.81	0.44
0.24	0.57	0.06	0.06	0.33	0.8	0.05	0.06
0.06	0.69	0.21	0.54	0.11	0.68	0.31	0.25
0.49	0.26	0.35	0.38	0.27	0.38	0.45	0.43
0.15	0.28	0.44	0.18	0.42	0.24	0.5	0.09
0.15	0.44	0.39	0.57	0.14	0.5	0.51	0.7
0.34	0.41	0.15	0.12	0.15	1.33	0.36	0.25
0.28	0.54	0.17	0.52	0.05	1.19	0.06	0.53
0.21	0.45	0.15	0.42	0.38	0.49	0.1	0.16
0.26	0.08	0.15	0.42	0.27	0.37	0.52	0.78
0.15	0.19	0.15	0.06	0.15	0.27	0.43	0.38
0.4	0.23	0.15	2.04	0.11	0.2	0.47	0.12
0.61	0.69	0.15	0.06	0.34	0.7	0.34	0.54
0.44	0.06	0.44	0.58	0.48	0.09	0.25	0.08
0.15	0.18	0.06	1	0.5	0.12	0.37	0.61
0.26	0.37	0.19	0.45	0.36	0.69	0.59	0.06
0.33	0.11	0.91	0.52	0.15	0.72	0.56	0.64
0.51	0.29	0.74	0.16	0.27	0.26	0.26	0.15
0.32	0.16	0.46	0.19	0.39	0.15	0.38	0.79
0.15	0.82	0.27	0.17	0.2	0.44	0.55	0.06
0.17	0.65	1.04	0.08	0.45	0.18	0.17	0.15
0.06	0.29	1.28	0.15	0.43	0.26	0.54	0.14
0.05	0.08	1.02	0.15	0.25	0.13	0.74	0.81
0.06	0.15	0.16	0.52	0.32	0.83	0.5	0.06
0.33	0.71	1.22	0.64	0.59	0.74	0.65	0.95
0.44	0.55	0.44	0.44	0.2	0.09	0.74	0.15
0.15	0.3	0.19	0.34	0.06	0.09	0.59	0.3
0.27	0.15	0.16	0.35	0.14	0.42	0.08	0.55
0.44	0.11	0.24	0.06	0.66	0.06	0.33	0.29
0.39	0.08	0.27	0.74	0.22	0.13	1.03	0.68
0.06	0.44	0.33	0.43	0.2	0.3	1.03	0.46
0.45	0.14	0.52	0.48	0.09	0.56	0.65	0.57
0.48	0.11	0.33	0.74	0.24	0.46	0.75	0.34
0.28	0.29	0.14	0.35	0.49	0.12	0.49	0.15
0.24	0.4	2.57	0.49	0.34	0.25	0.33	0.15
0.78	0.44	1.26	0.16	0.3	0.43	0.13	0.57
0.15	0.16	0.7	0.79	0.19	0.16	0.21	0.19
0.23	0.15	0.2	0.67	0.15	0.16	0.6	0.22
1	0.3	0.23	1.04	0.27	0.57	1.03	0.09
0.74	0.39	0.06	0.92	0.74	1.17	0.26	0.19
0.16	0.54	0.24	0.22	0.99	0.2	0.45	0.74
0.29	0.44	0.12	0.78	1.36	0.97	0.08	0.64
0.09	0.52	0.13	0.06	0.14	0.99	0.08	0.54
0.9	0.4	0.06	0.8	0.16	1.12	0.82	0.23
0.5	0.15	0.15	0.89	0.05	0.27	1.02	0.26
0.69	0.15	0.18	0.15	0.14	0.1	0.08	1.03
1.07	0.06	0.41	1.14	0.05	1.71	0.07	0.61
0.22	0.03	0.23	0.92	0.05	1.43	1.18	0.36
0.17	0.74	0.78	0.57	0.05	0.49	0.49	0.44
0.17	0.76	0.54	1.5	0.15	0.95	0.13	0.42
0.11	0.15	0.29	0.6	0.15	0.06	0.29	0.62
0.12	0.48	0.25	0.45	0.35	0.06	0.15	0.11
0.17	0.44	0.61	0.57	0.5	0.72	0.06	0.33
0.33	0.55	0.06	0.37	0.3	1.91	0.06	0.88
0.11	0.2	0.46	1.39	0.31	1.53	0.82	1.59
0.34	0.76	0.44	1.06	0.84	0.42	1.04	1.03
0.24	0.99	0.17	1.92	0.74	0.23	1.06	1.45
0.24	1.04	0.25	0.68	0.74	0.45	0.28	0.13
0.29	1.16	0.33	0.15	0.11	0.23	0.08	1.18
0.11	0.74	0.44	0.88	0.1	0.19	0.15	1.68
0.52	0.18	1.46	0.08	0.15	0.13	0.15	1.86
0.1	0.94	0.72	1.44	0.05	1.02	0.03	1.17
0.29	0.75	1.02	1.08	0.14	0.72	0.2	2.04
0.06	0.16	0.16	0.16	0.15	1	0.56	1.6
0.16	0.21	0.9	0.2	0.18	0.18	0.13	0.06
0.36	0.1	0.15	0.12	0.15	0.15	0.24	0.59
0.34	0.59	0.31	2.88	0.41	0.25	0.69	0.17
0.15	0.29	0.55	0.3	0.25	0.15	0.3	0.08
0.7	0.52	0.77	0.16	0.27	0.23	0.36	0.46
0.82	0.96	0.64	0.08	0.45	0.44	0.41	0.41
0.29	0.92	0.24	0.15	0.16	0.44	0.45	0.4
0.66	0.23	0.06	0.21	0.23	0.48	0.33	0.3
0.68	0.96	2.13	0.1	0.3	0.35	0.15	0.24
0.15	0.48	0.48	0.18	0.81	0.44	0.3	0.42
0.58	0.75	0.35	0.38	0.27	0.44	0.23	0.37
0.22	0.77	1.43	2.23	0.93	0.29	0.7	0.22
0.11	0.15	0.26	1.85	0.06	0.1	0.24	0.08
0.24	0.34	1.4	0.32	0.21	0.74	0.18	0.44
0.19	0.4	0.15	0.06	0.15	0.15	0.18	0.29
0.49	0.78	0.7	1.56	0.14	0.53	0.51	0.26
0.43	0.78	0.37	0.37	0.34	0.48	0.3	0.65
0.46	0.87	0.31	0.14	0.07	0.41	0.42	0.72
0.15	1.05	0.15	0.08	0.15	0.22	0.26	0.21
0.62	0.8	0.37	1.51	0.07	0.23	0.64	0.08
0.17	1	0.44	1.87	0.54	0.22	0.46	0.08
0.18	1.47	0.77	1.69	0.26	0.06	0.15	0.34
0.18	0.31	1.11	0.18	0.03	0.33	0.06	0.06
0.08	0.9	0.74	0.92	0.27	0.06	0.08	0.61
0.54	0.28	0.7	0.18	0.17	0.08	0.36	0.37
0.16	0.13	0.27	0.77	0.54	0.51	0.3	0.06
0.06	0.42	0.08	1.13	0.14	0.59	0.22	0.44
0.37	0.46	0.29	0.21	0.32	0.24	0.37	0.13
0.3	0.3	1.27	0.07	0.35	0.15	0.56	0.06
0.06	1.45	0.08	0.15	0.05	0.06	0.36	0.32
0.15	0.8	1.33	0.3	0.3	0.06	0.44	0.08
0.21	0.52	1.33	0.13	0.06	0.23	0.11	0.44
0.43	0.34	1.33	0.15	0.18	0.06	0.46	0.8
0.44	0.53	0.93	0.15	0.14	0.3	0.44	0.06
0.44	0.16	0.73	0.31	0.03	0.25	0.34	0.08
0.29	1.01	1.04	0.15	0.07	0.2	0.06	0.15
0.53	0.95	1.47	1.03	0.19	0.13	0.45	0.29
0.47	0.76	1.46	0.27	0.1	0.31	0.7	0.43
0.1	0.4	0.74	1.52	0.21	0.21	0.88	0.16
0.72	0.17	0.47	1.38	0.39	0.25	0.06	0.36
0.54	0.7	0.23	0.32	0.25	0.44	0.15	0.06
0.25	0.83	1.01	0.37	0.15	0.3	0.08	0.31
1.03	0.59	1.17	0.06	0.35	0.37	1.17	0.59
0.42	0.46	0.86	0.42	0.47	0.44	0.3	0.23
0.81	0.26	1.3	0.42	0.29	0.45	0.38	0.31
1.03	0.31	0.33	0.06	0.22	0.74	0.25	0.26
0.14	0.5	0.6	0.45	0.16	0.72	0.26	0.29
0.48	1.15	1.57	1.94	0.57	0.42	0.17	0.18
0.49	1.02	0.68	3.57	0.06	0.49	0.33	0.34
1.16	0.37	1.65	0.48	0.16	0.43	0.45	0.38
1.33	0.29	0.2	0.25	0.09	0.4	0.07	0.15
0.33	1.29	0.67	0.12	0.34	0.67	0.21	0.34
0.89	0.18	0.16	0.06	0.63	0.08	0.25	0.46
0.16	0.52	0.86	4.25	0.23	0.22	0.2	0.27
0.48	0.05	0.33	2.84	0.28	1.04	0.15	0.38
0.68	0.18	0.29	1.74	0.14	0.06	0.15	0.13
0.26	0.62	0.49	0.63	0.23	0.08	0.44	0.34
0.48	0.51	0.41	1.23	0.54	0.06	0.44	0.06
0.3	0.08	0.49	1.01	0.96	0.06	0.39	0.26
0.19	0.25	0.5	0.44	0.3	0.06	0.35	0.78
0.64	0.18	0.34	0.29	0.05	0.14	0.31	0.15
0.83	0.3	0.46	0.49	0.11	0.15	0.26	0.3
0.12	0.06	1.01	0.59	0.15	0.23	0.39	0.15
1.01	0.08	0.08	0.06	0.05	1.11	0.15	0.22
0.88	0.12	0.06	0.19	0.1	0.06	0.28	0.15
0.49	0.46	0.44	0.3	0.07	1.46	0.43	0.12
0.37	0.08	1.7	0.06	0.22	1.63	0.31	0.7
0.46	0.18	2.42	0.43	0.15	0.52	0.2	0.15
0.66	0.35	1.23	0.45	0.25	0.06	0.48	0.15
0.38	0.06	0.34	0.2	0.18	0.51	0.33	0.06
0.58	1.72	1.17	0.16	0.17	1.24	0.74	0.12
0.15	1.2	0.67	0.16	0.16	1.04	0.7	0.53
0.25	0.33	1.04	0.34	0.47	0.27	0.15	0.56
0.17	0.13	1.01	0.79	0.35	0.16	0.16	0.37
0.45	0.63	0.15	0.35	0.14	0.98	0.3	0.68
0.53	0.5	0.25	0.35	0.15	0.12	0.03	0.57
0.4	0.48	0.96	0.16	0.58	0.08	0.08	0.68
0.23	1.09	0.55	0.06	0.33	0.12	0.14	0.16
0.2	0.19	0.74	1.18	0.27	0.13	0.16	0.06
0.33	0.29	0.42	0.62	0.59	0.14	0.14	0.15
0.45	0.54	0.38	0.54	0.29	0.06	0.16	0.46
0.29	0.7	0.61	0.15	0.3	0.15	0.21	0.18
0.14	0.16	1.29	0.39	0.16	0.3	0.29	0.44
0.42	0.4	0.92	0.36	0.23	0.11	0.24	0.59
0.16	0.61	0.51	0.3	0.15	0.2	0.38	0.75
0.83	0.15	0.69	0.44	0.39	0.43	0.15	0.15
0.29	0.56	1.22	0.15	0.27	1.08	0.52	0.49
0.42	0.38	0.15	0.15	0.38	0.33	0.27	0.24
0.66	0.06	0.62	0.14	0.23	1.17	0.06	0.22
0.2	0.15	0.6	0.45	0.16	1.04	0.15	0.31
0.34	0.3	0.97	0.17	0.33	0.99	0.53	0.47
0.48	0.15	1.52	0.15	0.44	1.04	0.38	0.79
0.13	0.44	0.12	0.21	0.15	0.46	0.06	0.41
0.44	0.15	1.35	2.02	0.21	0.54	0.16	0.34
0.3	0.15	1.18	2.01	0.3	0.06	0.14	0.26
0.32	0.12	0.84	0.23	0.7	1.33	0.99	0.23
0.44	0.17	0.27	0.15	0.15	1.33	0.16	0.6
0.13	0.35	1.12	0.15	0.15	1.33	0.51	1.26
0.15	0.15	1.36	0.15	0.22	1.33	0.81	0.04
0.15	0.08	0.14	0.21	0.06	1.03	0.62	0.17
0.15	0.27	1.56	0.17	0.14	0.08	0.42	0.16
0.12	0.45	1.84	0.29	0.44	0.16	0.23	1.29
0.46	0.33	0.5	0.16	0.15	0.75	0.38	0.23
0.32	0.25	0.89	0.08	0.2	1.63	0.06	0.08
0.15	0.94	0.91	0.84	0.26	1.79	0.08	0.23
0.29	0.35	0.24	0.74	0.05	1.57	0.23	0.06
0.22	0.29	0.45	0.51	0.05	1.44	0.28	0.06
0.06	0.94	0.83	1.04	0.15	1.34	0.23	0.08
0.37	0.39	0.71	0.3	0.22	0.15	0.3	0.11
0.44	0.4	0.39	1.33	0.15	0.08	0.14	0.06
0.51	0.56	0.23	1.18	0.33	1.25	0.19	0.3
0.81	0.23	0.08	0.18	0.31	1.18	0.19	0.45
0.23	1.04	0.16	0.29	0.55	0.17	0.16	0.08
0.08	1.31	0.35	0.3	0.27	0.23	0.44	0.06
0.25	0.38	1.08	1.77	0.05	0.12	0.38	0.41
0.28	0.06	0.18	0.29	0.35	0.51	0.44	0.54
0.33	0.06	1.18	0.47	0.61	0.35	0.37	0.63
0.06	0.22	0.72	1.63	0.39	0.13	0.15	0.4
0.26	1.3	1.37	0.15	0.84	0.24	0.15	0.59
0.14	0.24	0.12	1.02	0.53	0.12	0.28	0.8
0.25	0.92	1.09	0.55	0.05	0.1	0.26	0.7
0.06	0.65	0.3	0.64	0.83	0.44	0.06	0.53
0.13	0.38	0.28	1.08	1.15	0.35	0.06	0.39
0.29	1.63	0.13	2.1	0.37	0.22	0.15	0.67
0.34	1.05	0.78	1.04	0.09	0.27	0.3	0.74
0.15	0.6	0.06	0.94	0.07	0.38	0.15	0.71
0.15	0.24	0.54	2.39	0.24	0.23	0.22	0.51
0.44	0.78	0.22	0.29	0.11	0.49	0.26	0.99
0.15	0.85	0.06	0.39	0.15	0.19	0.52	0.45
0.15	0.6	0.32	0.39	0.05	0.2	0.15	0.29
0.4	1.02	0.38	0.06	0.17	0.08	0.28	0.19
0.39	0.77	0.15	0.06	0.13	0.69	0.61	0.54
0.23	0.36	0.7	0.35	0.17	0.46	0.32	0.89
0.35	0.68	0.87	1.04	0.24	0.61	0.74	0.57
0.61	0.56	0.17	0.51	0.15	0.06	0.5	0.55
0.37	1.33	0.34	0.5	0.05	0.64	0.39	0.48
0.16	0.94	1.54	0.09	0.23	0.75	0.08	1.08
0.29	1	1.09	0.08	0.41	0.23	0.26	0.2
0.72	1.4	0.59	1.09	0.55	0.3	1.03	0.74
0.21	0.86	0.17	0.62	0.24	0.16	0.1	0.49
0.27	0.5	0.18	1.1	0.11	0.14	0.57	0.16
1.01	0.54	0.48	0.52	0.47	0.15	0.08	0.48
0.35	0.08	0.87	0.48	0.2	0.1	0.06	0.38
0.9	0.2	0.73	0.25	0.18	0.09	0.16	0.2
0.29	0.56	0.77	0.09	0.25	0.16	0.06	0.74
0.22	0.23	0.42	0.15	0.08	0.15	0.34	0.15
0.45	0.08	0.32	0.16	0.12	0.42	0.16	0.14
0.21	0.16	0.2	1.51	0.22	0.19	0.34	0.78
0.14	0.45	0.26	0.19	0.59	0.21	0.15	0.42
0.15	0.47	0.12	0.62	0.19	0.06	0.18	0.06
0.08	0.71	0.19	0.18	0.18	0.3	0.31	0.48
0.24	0.24	0.06	0.15	0.32	0.15	0.08	0.08
0.37	0.18	0.6	0.42	0.05	0.15	0.49	0.1
0.06	0.84	0.27	0.16	0.22	0.23	0.22	0.33
0.25	4.02	0.1	0.04	0.05	0.24	0.29	0.43
0.16	0.16	0.18	2.62	0.05	0.09	0.11	0.38
0.5	0.3	0.18	1.27	0.15	0.28	0.08	0.24
0.31	0.42	0.52	0.06	0.43	0.28	0.06	0.21
0.1	0.18	0.06	2.79	0.11	0.68	1.33	0.36
0.16	0.32	0.59	0.35	0.3	0.74	1.33	0.06
0.61	3.26	0.94	0.43	0.5	0.23	1.23	0.06
0.11	0.06	0.44	0.25	0.35	1.04	1.78	0.29
0.36	0.18	0.16	0.06	0.15	0.15	1.38	0.42
0.38	0.16	0.13	0.35	0.04	0.44	1.33	0.15
0.76	0.38	0.14	0.07	0.05	0.37	0.66	0.22
0.72	0.18	0.51	0.31	0.15	0.15	0.17	0.15
0.54	0.12	0.3	0.13	0.16	0.44	0.62	0.69
0.19	0.15	0.7	0.16	0.09	0.32	1.33	0.44
0.34	0.16	0.73	0.48	0.31	0.42	1.62	1.03
0.06	0.16	0.13	0.06	0.6	0.18	1.06	0.89
0.33	0.61	0.87	0.35	0.05	0.11	1.72	0.33
0.43	0.41	0.59	0.9	0.14	0.54	1.07	0.15
0.28	0.06	0.14	1.03	0.32	0.28	1.77	1.13
0.39	0.18	0.15	0.87	0.18	0.23	0.95	0.49
0.74	0.4	0.16	0.29	0.34	0.94	1.11	0.3
0.74	0.16	0.43	0.9	0.19	1.03	1.04	0.16
0.62	0.62	0.64	1.47	0.18	0.49	0.34	1.48
0.28	0.92	0.97	1.14	0.3	0.06	0.08	0.18
0.56	0.12	0.54	1.19	0.05	0.19	1.92	0.25
0.13	0.37	0.33	0.67	0.17	0.08	1.09	0.7
0.45	0.49	0.22	0.45	0.5	0.39	1.92	0.09
1.02	0.06	0.68	0.23	0.05	0.06	0.88	0.13
0.24	0.08	0.79	0.25	0.44	0.08	0.15	0.33
0.78	1.03	0.21	1.76	0.05	0.19	0.06	0.06
0.08	0.06	0.74	1.72	0.14	0.29	0.51	0.42
0.25	0.15	0.74	1.44	0.37	0.19	0.03	0.24
0.15	0.03	0.21	0.28	0.17	0.06	0.44	0.16
0.44	0.15	0.34	0.31	0.2	0.06	0.15	0.14
1.1	0.15	0.91	1.92	0.23	0.19	0.23	0.26
0.35	0.15	0.4	0.62	0.12	0.1	0.12	0.3
0.76	0.15	0.29	0.96	0.05	0.12	0.15	0.42
1.03	0.15	0.23	1.73	0.05	0.15	0.06	0.45
0.06	0.15	0.38	1.82	0.11	0.15	0.06	0.15
0.09	0.2	0.84	0.26	0.05	0.06	0.11	0.34
0.15	0.44	0.29	0.46	0.12	0.15	0.11	0.16
0.15	0.44	0.43	1.69	0.11	0.15	0.06	0.17
0.15	0.3	0.66	1.85	0.15	0.15	0.08	0.24
0.37	0.41	1.73	1.26	0.2	0.13	0.22	0.21
0.06	0.51	1.83	1.06	0.3	0.18	0.06	0.15
0.06	0.74	2.36	0.06	0.1	0.08	0.15	0.25
0.13	0.11	0.85	1.12	0.27	0.15	0.15	0.4
0.44	0.64	0.68	1.15	0.06	0.37	0.44	0.44
0.54	0.38	0.86	0.13	0.46	0.15	0.06	0.36
0.34	0.06	0.6	0.41	0.15	0.15	0.3	0.4
0.53	0.86	0.33	0.26	0.05	0.24	0.22	0.33
0.37	0.44	0.51	0.12	0.05	0.16	0.12	0.49
0.23	0.45	0.15	0.11	0.09	0.44	0.06	0.51
0.65	0.47	0.34	0.29	0.14	0.3	0.06	0.1
0.21	0.54	0.32	0.86	0.32	0.21	0.33	0.21
0.16	0.38	0.52	0.15	0.31	0.3	0.06	0.33
0.18	1.05	0.51	0.16	0.08	0.1	0.06	0.16
0.06	0.31	2.81	0.18	0.15	0.45	0.33	0.15
0.08	0.06	1.28	1.37	0.15	0.29	0.32	0.11
0.5	0.4	1.19	0.16	0.66	0.44	0.15	0.23
0.44	1.63	1.11	1.47	0.67	0.44	0.3	0.33
0.35	0.63	0.79	0.84	0.97	0.08	0.28	0.1
0.74	0.32	0.59	0.38	0.47	0.32	0.15	0.39
0.85	0.57	0.18	0.68	0.02	0.59	0.25	0.32
0.48	0.34	0.12	0.15	0.38	0.16	0.27	0.14
0.17	0.3	0.61	0.27	0.17	0.06	0.2	0.18
1.03	1.63	1.29	0.43	0.39	0.06	0.5	0.06
0.36	0.61	0.22	0.08	0.21	0.43	0.29	0.71
0.31	0.06	0.16	0.24	0.24	0.08	0.42	0.22
0.4	0.17	0.14	0.36	0.16	0.31	1.08	0.08
0.25	0.41	0.58	0.38	0.15	0.15	0.06	0.38
0.61	0.34	0.57	0.16	0.43	1.16	0.15	0.3
0.41	0.64	0.54	0.15	1.02	1.23	0.06	0.15
0.15	0.44	0.3	0.15	0.34	0.75	0.15	0.23
0.15	0.16	0.13	0.08	0.44	0.54	0.25	0.56
0.16	0.06	0.22	0.48	0.47	1.06	0.37	0.47
0.06	0.64	0.4	1.17	0.5	0.68	0.7	0.16
0.31	0.15	0.47	1.01	0.47	0.24	0.16	0.59
0.18	0.15	1	0.72	0.48	0.06	0.1	0.29
0.19	0.74	0.3	0.77	0.46	0.45	0.06	1.01
0.24	0.32	0.71	1.04	0.39	0.42	0.15	0.3
0.66	0.31	0.29	1.49	0.12	0.13	0.16	1.16
0.38	0.48	0.57	1.77	0.09	0.18	0.44	0.86
0.9	0.19	0.46	2.09	0.05	0.06	0.34	0.16
0.29	0.12	0.44	0.11	0.15	0.09	0.29	0.64
0.12	0.06	0.23	1.35	0.37	0.06	0.36	1.51
0.19	0.12	0.59	0.15	0.06	0.15	0.24	0.33
0.24	0.06	0.51	0.57	0.59	0.06	0.82	0.57
0.35	0.08	0.38	0.11	0.66	0.49	0.45	0.47
0.1	0.25	0.99	0.24	0.91	0.38	0.13	0.38
0.59	0.15	0.29	0.7	1.04	0.34	0.22	0.11
0.06	0.15	1.06	0.8	0.38	0.15	0.24	0.15
0.17	0.44	1.38	0.15	0.41	0.34	0.54	0.15
0.75	0.29	0.67	0.3	0.3	0.36	0.74	0.33
0.2	0.06	0.17	0.15	0.17	0.13	0.17	0.1
0.06	0.24	0.06	0.15	0.27	0.61	0.08	0.12
0.43	0.16	0.51	0.15	0.22	0.45	0.08	0.15
0.15	0.16	0.18	0.15	0.18	0.21	0.2	0.28
0.06	0.14	0.16	0.3	0.13	0.45	0.33	0.08
0.19	0.34	0.06	0.37	0.06	0.59	0.18	0.26
0.68	1.04	0.06	0.41	0.17	0.14	0.46	0.08
0.15	0.13	0.06	0.55	0.44	0.29	0.08	0.27
0.15	0.96	0.23	0.41	0.26	0.48	0.06	0.61
0.15	0.19	0.15	0.35	0.71	0.08	0.51	0.34
0.06	0.18	0.24	0.44	0.42	0.26	0.64	0.34
0.74	0.18	0.36	0.49	0.46	0.37	0.44	0.74
0.26	0.72	0.45	0.31	0.27	0.08	0.55	0.15
0.16	0.75	0.3	0.17	0.74	0.15	0.11	0.45
0.16	0.41	0.35	1.11	0.59	0.06	0.65	0.74
0.13	0.37	0.33	0.44	0.66	0.28	0.24	0.15
0.17	0.82	0.16	0.44	0.06	0.35	0.57	0.41
0.17	0.92	0.08	0.15	0.26	0.44	0.06	0.32
0.48	0.16	0.97	0.23	0.29	0.15	0.31	0.5
0.25	0.96	0.32	0.26	0.27	0.68	0.1	0.44
0.06	0.7	0.6	0.54	0.14	0.24	0.25	0.41
0.13	0.36	0.24	0.74	0.22	0.46	0.13	0.49
0.48	0.47	0.34	0.8	0.31	0.08	0.18	0.81
0.74	0.37	0.14	0.25	0.79	0.3	0.06	0.24
0.56	0.48	0.58	0.79	0.22	0.13	0.34	0.08
0.63	0.17	0.94	0.45	0.54	0.06	0.5	0.21
0.74	0.33	0.15	0.29	0.37	0.06	0.06	0.06
0.66	0.16	0.15	0.99	0.12	0.12	0.44	0.45
0.15	0.06	0.33	0.74	0.32	0.15	0.15	0.23
0.37	0.28	0.15	1.04	0.24	0.15	0.1	0.15
0.25	0.46	0.38	0.16	0.1	0.33	0.18	0.17
0.29	0.52	0.2	0.74	0.33	0.06	0.18	0.12
0.21	0.73	0.26	1.04	0.14	0.18	0.06	0.82
0.15	0.47	0.27	0.78	0.15	0.19	0.08	0.06
0.15	0.55	0.44	0.68	0.15	0.44	0.45	0.27
0.15	0.38	0.44	0.59	0.52	0.3	0.41	0.06
1.1	1.28	0.44	0.74	0.44	0.26	0.33	0.61
0.16	0.73	0.62	0.33	0.41	0.4	0.56	0.06
0.16	0.22	0.35	0.06	0.41	0.13	0.3	0.06
0.48	0.16	0.5	0.2	0.18	0.17	0.06	0.17
0.34	0.27	0.25	0.1	0.3	0.23	0.23	0.15
0.18	0.06	0.22	0.12	0.37	0.06	0.08	0.33
0.32	0.52	0.23	0.22	0.15	0.13	0.21	0.44
0.15	0.22	0.24	0.15	0.29	0.38	0.12	0.16
0.15	1.16	0.54	1.19	0.37	0.32	0.15	0.38
0.25	0.45	0.67	0.27	0.15	0.15	0.15	0.1
0.06	0.18	0.74	1.04	0.05	0.74	0.37	0.35
0.29	1.26	0.29	1.33	0.14	0.44	0.52	0.09
0.16	0.42	0.67	0.54	0.37	0.74	0.47	0.17
0.06	0.07	0.46	0.8	0.38	0.18	0.34	0.15
0.06	0.61	0.24	0.83	0.29	0.74	0.49	0.03
0.1	0.04	1.19	0.45	0.15	0.71	0.4	0.06
0.2	0.32	1.04	0.19	0.45	0.15	0.44	0.06
0.29	0.61	1.04	0.05	0.38	0.17	0.44	0.15
0.16	0.15	0.54	0.7	0.53	0.31	0.3	0.15
0.15	0.33	0.26	1.7	0.8	0.25	0.44	0.44
0.08	0.2	1.37	1.35	0.33	0.15	0.34	0.15
0.15	0.24	1.33	0.06	0.39	0.23	0.15	0.53
0.21	0.1	1.02	0.72	0.52	0.22	0.15	0.2
0.18	0.37	0.92	0.33	0.43	0.15	0.67	0.32
0.15	0.3	0.06	1.65	0.34	0.33	0.74	0.34
0.06	0.27	1.55	0.29	0.27	0.15	0.41	0.17
0.13	0.15	1.63	0.25	0.3	0.9	0.27	0.34
0.21	0.15	0.52	0.43	0.29	0.18	0.66	0.38
0.06	0.17	1.07	0.48	0.37	0.06	1.3	0.74
0.18	0.15	0.49	0.46	0.18	0.16	0.5	0.31
0.06	0.07	0.37	0.06	0.19	0.19	0.25	0.33
0.06	0.21	0.15	0.21	0.26	0.06	0.32	0.06
0.06	0.25	0.77	0.72	0.38	0.28	0.16	0.62
0.15	0.31	0.17	1.65	0.35	0.44	0.59	0.66
0.1	0.3	0.62	1.16	0.51	0.08	1.33	0.1
0.15	0.29	2.35	0.64	0.14	0.15	0.33	0.16
0.15	0.32	1.14	1.27	0.21	0.08	0.37	0.18
0.44	0.57	0.23	0.91	0.8	0.06	0.48	0.44
0.47	0.21	0.38	0.17	0.3	0.44	0.61	0.22
0.15	0.25	0.26	0.42	0.29	0.45	0.33	0.44
0.07	0.89	1.44	0.78	0.05	0.06	0.23	0.54
0.06	0.15	0.26	0.9	0.39	0.3	1.58	0.38
0.06	0.4	0.59	1.72	0.38	0.45	1.62	0.29
0.2	0.09	0.38	0.1	0.45	0.13	1.56	0.33
0.19	0.87	0.28	0.46	0.21	0.18	1.56	0.41
0.7	0.37	0.13	0.42	0.39	0.37	0.23	0.37
0.35	0.67	1.17	1.07	0.2	0.44	0.93	0.34
0.32	0.48	0.61	0.8	0.07	0.08	0.41	0.06
0.29	0.54	0.19	0.21	0.22	0.12	0.58	0.18
0.33	0.46	0.41	0.19	0.05	0.15	0.32	0.26
0.34	0.38	0.06	0.18	0.04	0.06	0.54	0.19
0.34	0.33	0.19	0.14	0.19	0.08	1.82	0.15
0.15	0.99	0.06	0.18	0.03	0.06	2.15	0.38
0.15	1.15	0.19	0.1	0.25	0.15	0.24	0.51
0.15	0.26	0.17	0.77	0.09	0.15	0.24	0.26
0.44	0.18	0.18	0.18	0.16	0.57	0.19	0.28
0.52	0.3	0.22	0.17	0.14	0.15	0.3	0.41
0.79	0.49	2.88	0.27	0.05	0.15	1.59	0.44
0.37	1.24	0.75	0.06	0.05	0.15	0.64	0.15
0.3	0.06	1.29	0.19	0.05	0.3	0.96	0.22
0.85	0.08	0.35	1.47	0.11	0.44	0.35	0.7
1.03	0.08	0.33	0.44	0.42	0.44	0.25	0.06
0.19	0.54	0.41	0.25	0.2	0.64	0.4	1.03
0.95	0.51	0.96	0.04	0.53	0.59	0.9	0.48
0.54	0.17	0.86	0.31	0.27	0.16	0.18	0.95
0.39	0.19	0.59	0.29	0.19	0.45	0.25	0.8
0.16	0.72	0.3	0.06	0.11	1.19	0.08	1.55
1.38	0.51	0.15	0.15	0.19	0.89	2.44	1.05
0.29	0.08	0.74	0.3	0.25	0.03	0.23	0.83
0.29	0.54	0.19	0.44	0.1	0.54	0.15	1.51
0.58	0.16	0.35	0.31	0.17	0.17	0.19	1.03
0.18	0.57	0.62	0.22	0.14	0.08	0.73	0.91
0.22	0.56	0.25	0.15	0.05	0.1	0.16	0.47
0.18	0.08	0.44	0.15	0.12	0.1	0.33	0.56
0.15	0.15	0.8	0.15	0.21	0.18	0.37	0.06
0.19	0.48	0.9	0.64	0.14	0.15	0.33	0.06
0.11	0.21	0.38	0.36	0.14	0.08	0.58	1.43
0.21	0.27	0.37	0.15	0.16	0.15	0.21	0.1
0.15	0.35	0.48	0.44	0.05	0.21	0.7	0.15
0.25	0.48	0.06	0.08	0.21	0.43	0.06	0.25
0.25	0.08	0.88	0.48	0.71	0.39	0.78	0.38
0.12	0.29	0.48	0.06	0.11	0.28	0.18	0.3
0.2	0.06	0.27	0.06	0.3	0.61	0.68	0.23
0.37	0.16	0.09	0.37	0.15	0.64	0.09	0.12
0.1	0.74	0.06	0.08	0.43	0.14	0.1	0.57
0.33	0.58	0.54	0.18	0.32	0.2	0.09	0.1
0.26	0.86	0.07	0.44	0.56	0.42	0.36	0.27
0.29	0.17	0.06	0.15	0.53	0.31	0.85	0.44
0.54	0.23	0.25	0.15	0.07	0.18	0.19	0.44
0.15	0.38	0.21	0.22	0.17	0.08	0.08	0.15
0.25	0.74	1.26	0.44	0.22	0.06	0.42	0.13
0.15	0.15	0.16	0.15	0.23	0.42	0.29	0.15
0.22	0.15	0.34	0.35	0.14	0.06	0.24	0.15
0.22	0.15	0.06	0.24	0.06	0.44	0.39	0.38
0.31	0.29	0.23	0.74	0.87	0.05	0.22	0.06
0.44	0.84	0.16	0.74	0.14	0.09	0.38	0.66
0.49	0.62	0.2	0.74	0.32	0.15	0.53	0.36
0.66	0.38	2.05	0.77	0.42	0.15	0.7	0.28
0.44	0.81	0.13	0.5	0.11	0.15	0.33	0.45
0.71	0.69	0.32	0.95	0.14	0.08	1.01	0.15
0.44	0.29	0.16	0.54	0.14	0.34	0.64	0.22
0.46	0.48	0.39	1.04	0.19	0.2	0.15	0.41
0.28	1.6	0.15	0.16	0.18	0.47	0.31	0.44
0.43	0.18	0.13	0.81	0.06	0.44	0.1	0.19
0.48	0.34	0.15	0.47	0.45	0.44	0.06	0.22
0.6	0.61	0.3	1.3	0.38	0.28	0.06	0.2
0.23	0.12	0.41	0.59	0.7	0.27	0.06	0.16
1.03	0.06	0.06	0.39	0.84	0.08	0.14	0.06
0.39	0.15	0.17	0.8	0.65	0.8	0.41	0.18
0.86	0.06	0.08	0.53	0.72	0.45	0.38	0.16
0.96	0.11	0.15	1.3	0.96	0.2	0.32	0.24
0.58	0.22	0.16	0.64	0.17	0.08	0.44	0.15
0.36	0.49	0.37	0.7	0.37	0.64	0.45	0.3
0.87	0.15	0.48	0.42	0.26	0.56	0.08	0.08
0.34	0.06	0.26	0.33	0.05	0.13	0.56	0.06
0.16	0.45	0.73	0.39	0.5	0.34	0.56	0.29
0.16	0.4	0.66	0.29	0.39	0.45	0.4	1.03
0.15	0.34	0.32	1.49	0.37	0.48	0.91	0.15
0.3	0.06	0.98	1.19	0.67	1.2	0.79	0.76
0.44	0.44	1.04	0.16	0.61	1.14	0.86	0.31
0.11	0.37	0.11	1.45	0.53	0.18	0.37	0.08
0.08	0.39	0.36	0.48	0.19	0.25	0.29	1.47
0.39	0.64	1.22	0.29	0.58	0.2	0.68	0.45
0.58	0.44	0.57	0.53	0.55	0.06	0.14	0.37
0.18	0.44	0.55	0.3	0.6	0.14	0.06	1.41
0.17	0.13	0.13	0.33	0.5	0.16	0.14	1.57
0.27	0.74	0.26	1.03	0.46	0.22	0.45	0.15
0.25	0.06	0.52	0.16	0.05	0.19	0.48	0.51
0.15	0.29	1.64	0.57	0.27	0.18	0.06	0.54
0.17	0.19	1.63	0.08	0.29	0.06	0.16	0.17
0.14	1.18	0.21	0.24	0.48	0.06	0.23	0.08
0.06	0.93	0.82	0.41	0.11	0.22	0.28	0.15
0.08	1.33	0.31	0.7	0.52	0.18	0.08	0.23
0.15	0.96	0.23	0.4	0.24	0.05	0.57	0.17
0.08	0.26	0.18	0.34	0.51	0.13	0.89	0.23
0.15	1.47	0.17	0.25	0.41	0.22	0.13	0.15
0.38	1.17	0.38	3.92	0.14	0.15	0.17	0.44
0.74	0.97	1.86	0.08	0.17	0.29	0.3	0.08
0.36	1.3	2.28	0.31	0.14	0.38	0.42	0.13
0.29	0.16	0.23	1.97	0.32	0.34	0.38	0.15
0.37	0.13	0.68	0.48	0.76	0.15	0.16	0.31
0.31	0.43	0.17	0.06	0.23	0.29	0.64	0.16
0.36	0.06	0.85	0.27	0.06	0.54	0.13	0.06
0.06	0.24	0.34	0.36	0.18	0.61	0.79	0.24
0.46	0.15	0.55	0.18	0.77	1.03	0.38	0.44
0.45	0.96	0.18	0.9	0.87	0.15	0.23	0.15
0.24	0.08	0.34	1.02	0.23	0.33	0.34	0.15
0.06	0.46	0.88	2.43	0.22	0.11	0.25	0.15
0.62	0.32	0.14	2.43	0.79	0.33	0.13	0.15
0.46	0.54	0.16	0.33	0.68	0.34	0.15	0.15
0.42	0.16	0.51	0.67	0.77	0.19	0.15	0.14
0.7	0.06	0.1	0.04	0.34	0.54	0.59	0.33
0.16	0.25	2.06	0.06	0.52	0.56	0.2	0.29
0.44	0.57	0.06	0.26	0.35	0.24	0.18	0.64
0.15	0.44	0.44	0.19	0.05	0.29	0.15	0.06
0.06	0.19	0.25	0.06	0.05	0.38	0.06	0.44
0.06	0.06	0.33	0.06	0.17	0.23	0.12	0.41
0.15	0.33	1.25	0.23	0.17	0.16	0.2	0.5
0.15	0.28	0.7	0.5	0.23	0.32	0.15	0.06
0.15	0.52	0.23	0.15	0.31	0.15	0.3	0.31
0.15	0.53	0.08	0.15	0.66	0.06	0.1	0.44
0.15	0.23	0.06	0.15	0.16	0.31	0.15	0.24
0.15	0.14	0.13	0.2	0.05	0.31	0.15	0.21
0.32	0.68	0.15	0.14	0.26	0.44	0.26	0.32
0.42	0.3	0.06	0.08	1.08	0.44	0.29	0.13
0.41	0.27	0.49	0.15	0.18	0.52	0.26	0.99
0.44	0.44	0.44	0.15	0.45	0.48	0.16	0.84
0.44	0.37	0.44	0.44	0.19	0.48	0.33	0.26
0.33	0.06	0.15	0.15	0.05	0.44	0.16	0.72
0.48	1.06	0.23	0.06	0.59	0.42	0.17	1.06
0.69	0.4	0.74	0.3	0.32	0.74	0.15	0.15
0.45	0.51	0.87	0.44	0.22	0.88	0.15	0.17
0.18	0.45	0.34	0.06	0.23	0.7	0.22	0.08
0.52	0.23	0.49	0.06	0.14	0.66	0.36	0.06
0.34	1.29	0.44	0.36	0.18	0.51	0.44	0.06
0.06	0.57	0.33	0.47	0.18	0.65	0.52	0.18
0.3	0.82	0.15	0.51	0.35	0.78	0.29	0.12
0.35	0.18	0.25	0.58	0.17	0.39	0.41	0.08
0.22	0.15	0.78	0.35	0.14	0.39	0.4	0.24
0.35	0.71	0.96	0.63	0.48	0.9	0.65	0.11
0.06	0.55	1.04	0.15	0.17	0.76	0.37	0.19
0.15	0.16	0.4	0.4	0.05	0.35	0.64	0.31
0.33	0.06	0.18	0.15	0.14	0.59	0.64	0.37
0.27	0.06	0.49	0.15	0.05	0.16	0.45	0.55
0.3	0.2	1.55	0.15	0.19	0.68	0.31	0.08
0.53	0.52	0.18	0.15	0.26	0.13	0.33	0.08
0.12	0.39	1.24	0.15	0.28	0.27	0.81	0.19
0.06	0.33	1.33	0.15	0.43	1.04	1.1	0.19
0.06	0.54	1.33	0.4	0.45	0.23	0.16	0.36
0.44	0.55	0.18	0.15	0.34	0.39	0.17	0.39
0.43	0.25	0.66	0.06	0.17	0.15	0.18	0.61
0.15	0.06	0.44	0.48	0.42	0.3	0.13	0.52
0.15	1.92	0.33	0.88	0.26	0.54	0.75	0.72
0.31	0.1	0.7	0.34	0.46	0.48	0.33	1.14
0.18	0.28	0.11	0.78	0.33	0.45	0.35	0.63
0.5	0.29	0.8	0.25	0.16	0.19	0.36	0.15
0.5	0.32	1.56	0.15	0.13	0.66	0.96	1.17
0.31	0.08	0.26	0.44	0.79	0.06	0.55	0.79
0.15	3.08	0.18	0.37	0.53	0.43	0.9	0.5
0.11	3.35	0.68	0.37	0.17	0.38	0.19	0.48
0.06	0.64	0.48	0.32	0.17	0.15	0.33	0.16
0.55	3.35	0.68	0.29	0.14	0.44	0.21	0.86
0.06	1.48	0.46	0.33	0.17	0.6	0.89	0.15
0.34	2.56	0.21	0.15	0.18	0.85	0.76	0.49
0.16	0.16	0.17	0.57	0.34	1.19	0.48	0.2
0.06	0.43	2.13	0.33	0.32	0.72	0.28	0.2
0.41	1.61	0.75	0.41	0.1	0.43	1.33	0.41
0.44	0.13	0.57	0.06	0.48	0.06	0.5	0.33
0.24	0.06	2.12	0.42	0.56	0.54	0.5	0.7
1.19	0.1	0.5	0.51	0.2	1.03	0.15	0.56
0.18	0.31	0.16	0.47	0.14	1.03	0.36	0.39
0.23	0.15	0.48	0.66	0.32	1.03	0.59	0.37
0.49	0.15	0.2	0.27	0.14	0.77	0.29	0.77
0.18	0.15	0.23	0.57	0.32	0.08	0.44	0.68
0.32	0.2	0.19	1.08	0.31	0.32	0.15	0.78
0.54	1.27	1.03	0.15	0.26	0.41	0.21	0.37
0.05	2.11	0.08	0.06	0.28	0.22	0.5	0.06
0.38	0.3	0.78	0.23	0.05	0.84	0.44	1.19
0.33	0.06	0.78	0.06	0.14	1.5	0.08	1.14
0.34	0.15	1.31	0.06	0.14	0.21	0.24	0.3
0.15	0.2	0.77	0.06	0.05	0.29	0.26	0.18
0.15	1.22	0.62	0.32	0.29	0.15	0.2	0.08
0.32	0.45	0.17	0.06	0.12	0.37	0.3	0.18
0.12	0.06	0.19	2.02	0.35	0.38	0.31	1.6
0.15	0.65	0.06	2.22	0.05	0.15	0.77	0.23
0.33	1.05	0.21	1.54	0.12	0.15	1.38	1.11
0.22	1.35	0.06	0.11	0.22	0.22	1.09	0.33
0.17	0.26	0.6	0.2	0.2	0.16	0.09	0.43
0.23	0.57	0.89	0.25	0.17	0.15	0.16	1.37
0.38	0.47	0.16	0.15	0.14	0.13	1.13	0.45
0.28	0.42	0.06	0.15	0.16	0.56	0.8	0.06
0.19	1.1	0.06	0.38	0.17	0.21	1.3	0.09
0.24	0.15	0.25	0.15	0.17	0.38	0.77	0.26
0.18	0.29	0.45	0.29	0.17	1.09	0.65	0.08
0.65	0.35	1.13	0.15	0.52	0.51	0.75	0.19
0.25	0.59	0.09	0.12	0.41	0.06	1.24	0.2
0.27	0.99	0.33	0.15	0.05	0.06	1.46	0.25
0.34	0.45	0.33	0.16	0.66	0.72	1.43	0.06
0.52	0.29	0.16	0.18	0.31	0.54	1.27	0.11
0.44	0.41	0.25	0.18	0.23	0.74	0.82	0.06
0.24	0.19	0.48	0.54	0.33	0.15	0.48	0.11
0.15	0.81	0.46	0.51	0.08	0.87	0.25	0.12
0.28	0.06	0.64	0.09	0.1	0.24	0.32	0.71
0.16	0.34	0.77	0.89	0.15	0.41	0.89	0.68
0.16	0.5	0.52	0.14	0.53	0.68	0.3	0.1
0.44	0.33	0.81	0.9	0.1	0.18	0.37	0.18
0.37	0.74	0.82	0.57	0.14	0.4	0.33	0.37
0.35	0.15	2.99	0.06	0.11	0.26	0.5	0.06
0.38	0.51	0.17	0.06	0.09	0.08	0.36	0.16
0.44	1.07	3.01	0.23	0.05	0.16	0.32	0.14
0.69	1.33	1.62	0.06	0.08	0.15	0.15	0.15
0.25	0.15	1.3	0.15	0.29	0.16	0.82	0.15
0.45	0.82	0.85	0.37	0.14	0.15	0.62	0.15
0.46	0.68	1.18	0.44	0.21	0.12	0.82	0.15
0.4	0.3	0.06	0.33	0.52	0.25	0.76	0.49
0.28	0.79	0.15	0.24	0.19	0.15	0.13	0.12
0.42	0.4	0.09	0.3	0.39	0.27	0.27	0.04
0.32	0.46	0.29	0.15	0.26	0.14	0.19	0.74
0.43	0.22	0.37	0.3	0.05	0.15	0.08	0.74
0.25	0.56	0.54	0.41	0.87	0.06	0.14	0.45
0.34	0.08	0.15	0.14	0.13	0.06	0.89	0.74
1.33	1.48	0.19	0.35	0.05	0.24	0.08	0.68
0.37	1.42	0.06	0.26	0.52	0.06	0.15	0.17
0.1	0.45	0.06	0.19	0.17	0.15	0.44	0.22
0.13	0.72	0.26	0.11	0.17	0.26	0.16	0.24
0.32	0.28	0.33	0.15	0.14	0.08	0.75	0.74
0.06	0.54	0.16	0.17	0.44	0.18	0.53	0.1
0.45	1.01	0.53	0.74	0.17	0.3	0.39	0.31
0.15	0.95	0.66	0.29	0.05	0.39	0.74	0.44
0.25	1.35	0.89	0.08	0.09	0.15	0.44	1
0.34	0.19	0.15	0.12	0.06	0.25	0.68	0.87
0.1	0.51	0.74	0.24	0.32	0.08	0.25	0.06
0.15	0.98	0.59	0.42	0.25	0.39	0.9	0.74
0.3	0.78	0.31	0.29	0.12	0.81	0.84	0.74
0.44	0.87	0.74	0.5	0.47	1.33	0.13	0.6
0.28	0.74	0.54	0.31	0.05	0.18	0.08	0.59
0.36	2.89	0.6	0.49	0.06	0.66	0.06	0.16
0.51	0.49	0.33	0.83	0.18	0.15	0.2	0.35
0.23	0.78	0.65	0.23	0.09	0.44	0.06	0.56
0.06	0.82	0.31	0.06	0.29	0.37	0.16	0.15
0.08	0.9	0.13	0.08	0.51	0.44	0.36	0.15
0.13	0.66	0.5	0.33	0.26	0.44	0.23	0.15
0.34	0.38	0.77	0.76	0.05	0.46	0.18	0.13
0.15	0.38	0.97	0.61	0.16	0.2	0.08	0.44
0.19	0.33	0.84	0.15	0.07	0.41	0.2	0.56
0.15	0.59	0.77	0.41	0.18	0.74	0.37	0.52
0.1	0.62	0.93	0.64	0.51	0.87	0.28	0.44
0.44	0.16	0.93	0.61	0.06	0.45	0.17	0.25
0.28	0.29	0.08	0.38	0.15	0.84	0.34	0.24
0.72	0.54	0.74	0.16	0.14	0.23	0.64	0.48
0.15	0.39	1.45	0.38	0.05	0.53	0.2	0.45
0.5	1.5	1.3	0.1	0.05	0.66	0.06	0.12
0.24	0.09	0.75	0.33	0.22	0.54	0.34	0.65
0.15	0.4	1.11	0.31	0.28	0.88	0.15	0.55
0.15	1.64	1.27	0.12	0.22	0.15	0.13	0.16
0.16	2.02	0.41	0.27	0.05	0.46	0.4	0.27
0.46	0.59	1.42	0.32	0.23	1.03	0.06	0.65
0.23	0.3	0.86	0.06	0.09	0.23	0.27	0.12
0.92	0.08	0.72	0.24	0.18	1.29	0.15	0.61
0.44	0.35	0.1	0.23	0.09	0.15	0.32	0.15
0.33	0.28	0.05	0.96	0.17	0.18	0.12	0.15
0.3	0.51	0.21	1.08	0.09	1.06	0.59	0.44
0.44	0.66	0.83	0.18	0.32	1.55	0.23	0.22
0.15	0.14	1.27	0.32	0.05	0.61	0.88	0.74
0.15	0.08	0.46	0.29	0.35	0.27	0.22	0.74
0.15	0.29	0.77	0.22	0.17	0.13	0.28	0.33
0.06	0.17	1.01	0.18	0.17	0.12	0.16	0.16
0.12	0.48	1.24	0.24	0.05	0.06	0.08	0.47
0.06	0.06	0.13	0.06	0.05	0.31	0.24	0.12
0.06	0.48	0.22	0.21	0.32	0.22	0.21	0.34
0.31	0.18	1.62	0.19	0.11	0.08	0.31	0.24
0.2	0.06	0.15	0.3	0.23	0.22	0.12	0.18
0.32	0.17	0.06	0.27	0.1	0.15	0.3	0.14
0.25	0.23	0.41	0.14	0.52	0.08	0.15	0.16
0.37	1.37	0.49	0.06	0.87	0.19	0.08	0.11
0.38	0.56	0.33	0.37	0.47	0.3	0.29	0.35
0.12	0.64	0.63	0.22	0.17	0.27	0.23	0.22
0.25	0.12	0.49	0.15	0.14	0.18	0.06	0.61
0.64	0.52	0.15	0.38	0.17	0.25	0.27	0.06
0.36	0.15	1.05	0.3	0.26	0.15	0.15	0.9
0.53	1.78	0.36	0.15	0.14	0.15	0.15	0.18
0.61	0.86	0.33	0.08	0.17	0.42	0.23	0.12
0.44	1.65	0.66	0.15	0.17	0.12	0.15	0.15
0.35	0.51	0.54	0.14	0.17	0.48	0.49	0.15
0.49	0.53	0.31	0.15	0.34	0.51	0.25	0.37
0.48	0.09	0.29	0.26	0.26	0.74	0.11	0.35
0.23	0.31	0.45	0.06	0.61	0.18	0.06	0.44
0.29	0.15	0.25	0.14	0.46	0.06	0.21	0.44
0.62	0.34	0.74	0.17	0.76	0.06	0.06	0.06
0.93	0.62	0.75	0.19	0.67	0.18	0.45	0.42
1.01	0.66	0.57	0.08	0.28	0.06	0.44	0.74
1.03	0.36	0.19	0.06	0.53	0.23	0.16	0.33
0.61	0.15	0.87	0.25	0.69	0.35	0.56	0.64
0.54	1.15	0.74	0.06	0.53	0.36	0.15	0.33
0.7	0.61	0.48	0.06	0.91	0.19	0.43	0.57
0.54	0.54	0.91	0.06	0.19	0.29	0.26	0.55
0.37	0.51	0.5	0.06	0.4	0.15	0.36	0.57
0.64	0.12	0.67	0.22	0.39	0.15	0.15	0.96
0.22	0.46	0.67	0.25	0.3	0.12	0.45	0.91
0.36	0.06	1.14	0.06	0.14	0.39	0.51	0.58
0.81	0.15	0.57	0.37	0.18	0.31	0.23	0.78
0.24	0.95	1.02	0.31	0.16	0.15	0.7	1.5
0.57	1.04	1.03	0.18	0.05	0.29	0.06	0.71
0.51	0.15	0.95	0.64	0.23	0.41	0.06	0.61
0.27	0.25	0.95	0.1	0.25	0.39	0.15	0.79
0.23	0.15	0.72	0.31	0.11	0.26	0.09	0.79
0.15	0.15	0.54	0.45	0.11	0.57	0.16	0.88
0.06	0.3	0.2	0.06	0.17	0.74	0.12	0.95
0.27	0.82	0.3	0.22	0.26	0.74	0.26	0.43
0.06	0.2	0.23	0.15	0.14	0.77	0.22	1.28
0.19	0.06	1.29	0.15	0.35	0.74	0.44	1.33
0.06	0.15	0.99	0.3	0.14	0.82	0.3	1.89
0.26	0.11	0.51	0.15	0.18	0.15	0.3	0.29
0.4	0.23	0.3	0.35	0.29	0.48	0.15	0.23
0.13	0.47	0.19	0.44	0.24	0.27	0.2	0.31
0.13	0.16	1.81	0.8	0.17	0.18	0.3	0.58
0.06	0.25	0.76	0.39	0.32	0.76	0.08	0.06
0.44	0.06	0.08	0.38	0.22	0.22	0.29	0.08
0.06	0.16	0.22	0.96	0.21	0.35	0.16	0.06
0.16	0.3	0.39	0.45	0.23	0.9	0.16	0.17
0.74	0.74	0.29	1.04	0.26	0.09	0.08	0.25
0.16	0.74	0.09	1.04	0.05	0.85	0.8	0.58
0.69	0.7	0.08	0.26	0.29	0.39	0.06	0.32
0.18	0.48	0.06	0.17	0.35	0.37	0.15	0.27
0.3	0.69	0.28	0.08	0.14	0.75	0.15	0.12
0.14	0.46	0.15	0.81	0.19	1.08	0.06	0.15
0.26	0.5	0.21	0.82	0.46	1.5	0.34	0.15
0.18	0.06	1.75	0.58	0.86	0.65	0.09	0.29
0.06	0.92	0.07	0.61	0.83	0.51	0.63	0.62
0.54	0.81	0.14	0.17	0.4	0.53	0.78	0.74
0.76	0.91	0.34	0.19	0.08	0.3	0.17	0.09
0.41	0.41	0.28	0.74	0.25	0.52	0.37	0.27
0.15	0.38	0.71	0.93	0.14	0.68	1.03	0.15
0.3	0.54	0.06	0.31	0.11	0.36	1.1	0.3
0.15	0.39	0.06	0.08	0.06	0.48	1.19	0.25
0.15	0.89	1.72	0.53	0.11	0.52	0.46	0.69
0.15	1.12	0.18	0.06	0.06	0.27	0.72	0.76
0.15	0.12	0.18	0.46	0.17	0.12	0.61	0.41
0.28	0.15	1.55	0.31	0.22	0.25	0.69	0.25
0.2	0.18	0.12	0.06	0.36	1.04	0.82	0.48
0.64	1.02	0.11	1.24	0.14	0.06	1.39	0.16
0.16	0.92	0.53	0.15	0.17	0.08	1.37	0.15
0.53	1.24	0.08	0.06	0.56	0.16	1.57	0.13
0.66	0.69	0.06	0.29	0.59	0.24	1.27	0.2
0.59	0.61	0.06	0.5	0.13	0.52	0.46	1.09
0.53	1.23	0.65	0.06	0.17	0.24	1.52	0.72
0.64	1.04	1.1	0.24	0.4	0.57	0.06	0.17
0.46	0.63	0.21	0.08	0.5	0.16	1.42	0.79
0.19	0.85	0.3	0.06	0.14	0.06	0.47	0.23
0.41	1.08	0.15	0.25	0.19	0.15	0.15	0.12
0.64	0.36	0.06	0.29	0.14	0.53	0.09	0.49
0.43	1.39	0.06	0.44	0.17	0.28	0.72	0.32
0.16	0.18	0.15	0.44	0.19	0.45	0.51	0.13
0.57	0.06	0.15	0.15	0.76	0.51	0.15	0.15
0.51	2.47	0.15	0.15	0.63	0.24	0.06	0.15
0.61	0.13	0.44	0.15	0.48	0.42	0.71	0.4
1.03	0.49	0.44	0.56	0.29	0.33	0.16	0.15
0.67	0.29	0.33	0.73	0.21	0.35	0.06	0.15
0.27	0.5	0.44	0.14	0.52	0.33	0.09	0.43
0.5	0.17	0.25	0.52	0.52	0.33	0.08	0.24
0.18	0.38	1.18	0.24	0.53	0.68	0.17	0.32
0.16	0.06	0.66	0.65	0.41	0.76	0.15	0.25
0.36	2.94	0.21	0.75	0.25	0.08	0.14	0.44
0.17	0.18	1.04	0.12	0.58	0.08	0.1	0.17
0.27	0.16	1.04	0.55	0.29	0.06	0.34	0.5
0.46	0.29	1.38	0.11	0.75	0.31	0.62	0.39
0.59	0.38	0.61	2.28	0.24	0.3	0.44	0.45
0.16	0.39	0.21	0.17	0.22	0.3	0.74	0.49
0.08	0.23	1.72	0.17	0.16	0.08	0.23	0.4
0.19	0.19	1.9	0.33	0.64	0.48	0.89	0.68
0.31	0.92	0.06	0.06	0.09	0.06	0.92	0.53
0.2	0.23	0.49	0.41	0.15	0.38	0.99	0.25
0.06	0.89	0.2	0.69	0.17	0.44	0.87	0.33
0.48	0.79	0.06	1.03	0.51	0.16	0.2	0.55
0.39	0.51	1.26	0.08	0.05	0.15	1.29	0.64
0.15	0.43	0.8	0.06	0.26	0.48	0.64	0.74
0.15	0.22	0.34	0.76	0.05	0.12	0.87	0.2
0.15	0.16	1.21	0.85	0.21	0.06	0.1	0.62
0.44	0.36	0.34	0.7	0.54	0.64	0.15	0.47
0.25	0.35	0.25	0.18	0.09	0.37	2.04	0.06
0.56	0.12	0.16	0.25	0.7	0.06	0.06	0.29
0.57	0.06	0.15	0.37	0.63	0.28	0.06	0.65
0.62	2.66	0.64	0.16	0.05	0.23	0.2	0.06
0.3	0.17	1.33	0.16	0.34	0.3	0.23	0.07
0.3	1.48	0.15	0.15	0.05	0.62	0.17	0.18
0.32	1.37	0.15	0.16	0.12	0.85	0.08	0.15
0.15	0.48	0.24	0.35	0.17	0.99	0.3	0.27
0.17	0.39	0.22	0.56	0.09	0.17	0.15	0.59
0.2	0.78	0.71	0.52	0.05	0.62	0.15	0.56
0.31	0.52	0.17	0.59	0.09	0.06	0.5	0.3
0.46	0.06	0.3	0.39	0.17	0.06	0.06	0.22
0.38	0.08	0.33	0.63	0.17	0.6	0.15	0.33
0.59	0.69	0.48	0.06	0.14	0.52	0.44	0.57
0.15	0.23	0.25	0.06	0.05	0.66	0.21	0.48
0.11	0.64	0.29	0.17	0.06	0.51	0.49	0.22
0.16	0.4	0.32	0.08	0.08	0.23	0.44	0.12
0.06	0.06	1.42	0.83	0.1	1.05	0.36	0.06
0.06	0.41	1.64	0.44	0.18	0.37	0.44	0.31
0.06	0.65	0.06	0.92	0.57	0.15	0.59	1.05
0.12	0.45	0.44	0.19	0.42	0.19	0.13	0.24
0.06	0.23	0.15	0.13	0.29	0.17	0.44	0.43
0.3	0.32	0.44	0.27	0.49	0.17	0.15	0.15
0.51	0.15	0.44	0.12	0.05	0.29	0.33	0.16
0.44	0.23	0.35	0.06	0.14	0.17	0.36	0.06
0.15	0.13	0.16	0.22	0.17	0.48	0.15	0.88
0.15	0.06	0.68	0.11	0.44	0.68	0.12	0.42
0.16	0.28	0.67	0.15	0.08	0.25	0.08	0.16
0.06	0.39	0.45	0.74	0.16	0.44	0.49	0.6
0.45	0.07	0.6	0.67	0.55	0.2	0.06	0.17
0.83	0.78	0.22	0.86	0.14	0.06	0.54	0.08
0.19	0.15	0.89	1.04	0.22	0.17	0.39	0.13
0.33	0.84	1.04	0.3	0.5	0.15	0.17	0.03
0.4	0.18	0.74	0.33	0.36	0.56	0.8	0.06
0.44	0.16	1.3	1.48	0.5	0.33	0.39	0.42
0.45	0.56	1.3	0.54	0.33	0.18	0.16	0.06
0.38	0.27	0.46	0.54	0.09	0.18	0.24	0.52
0.21	0.25	0.15	2.42	0.06	0.15	0.06	0.13
0.21	0.46	1.3	3.43	0.22	0.6	0.06	0.18
0.23	0.67	0.1	1.26	0.2	0.21	0.42	0.06
0.38	0.17	1.11	0.92	0.05	0.15	0.44	0.28
0.87	0.33	0.85	0.33		0.24	0.15	0.74
0.34	0.12	1.06	0.48		0.56	0.15	0.14
0.08	0.07	1.26	0.93		0.31	0.41	0.15
0.08	0.64	0.81	0.44		0.43	0.15	0.41
0.06	0.13	0.69	1.32		0.28	0.06	0.23
0.26	0.06	0.15	0.54		0.29	0.07	0.26
0.46	0.15	0.53	0.2		0.37	0.11	0.37
0.44	0.08	0.54	0.44		0.06	0.06	0.41
0.32	0.11	0.41	0.66		0.16	0.74	0.35
0.26	0.08	0.63	0.28		0.46	0.13	0.42
0.64	0.21	1.16	0.18		0.44	0.16	0.19
0.7	0.8	0.32	0.54		0.08	0.13	0.28
0.64	0.45	0.45	0.15		0.53	0.11	0.72
0.15	0.56	0.71	0.15		0.06	0.18	0.5
0.15	0.54	0.06	0.99		0.79	0.79	0.93
0.37	0.58	0.24	0.15		0.53	0.16	0.33
0.29	0.15	0.17	0.18		0.3	0.16	0.73
0.13	0.15	0.19	0.15		0.16	0.16	1.22
0.14	0.21	0.06	0.23		0.38	0.31	1.22
0.59	0.15	0.19	0.31		0.36	0.38	0.49
0.25	0.44	0.38	0.22		0.08	0.31	1.18
0.37	0.44	0.23	0.39		0.06	0.38	0.98
0.39	0.64	0.45	0.06		0.15	0.17	1.11
0.15	0.7	0.06	0.42		0.06	0.32	1.45
0.25	0.68	0.17	0.59		0.15	0.52	0.11
0.4	0.74	2.49	0.16		0.35	0.06	1.51
0.44	0.67	0.24	0.5		0.15	0.15	1.71
0.37	0.67	0.06	0.45		0.15	0.27	1.69
0.78	0.35	2	0.17		0.08	0.15	0.54
0.38	0.15	0.38	1.01		0.15	0.39	0.19
0.56	0.17	0.16	0.76		0.19	0.44	0.3
0.85	0.15	0.16	0.08		0.33	0.39	0.35
0.74	1.04	0.15	0.16		0.15	0.15	0.44
0.5	0.08	0.08	0.88		0.35	0.74	0.15
0.5	0.33	0.1	0.17		0.25	0.39	0.61
0.56	0.62	1.04	0.35		0.91	0.15	0.48
0.13	0.3	1.29	0.29		0.12	0.42	0.08
0.29	0.13	0.82	0.35		0.34	0.06	0.74
0.74	0.15	0.44	0.09		0.06	0.25	0.64
0.35	0.65	0.36	0.06		0.36	0.44	1.01
0.38	0.71	1.63	0.45		0.34	0.4	0.47
0.41	1.99	1.28	0.12		0.34	0.14	0.34
0.59	0.3	0.15	0.26		0.44	0.29	1.19
0.1	0.08	0.23	0.99		0.44	0.31	1.22
0.32	0.46	0.22	0.63		0.81	0.12	1.15
0.49	0.19	0.16	0.06		0.6	0.37	0.83
0.91	0.42	0.5	0.39		0.4	0.27	0.24
0.23	0.54	0.35	1.31		0.63	0.57	1.5
0.15	0.15	0.68	0.18		0.61	0.13	1.35
0.06	0.77	0.74	0.48		0.34	0.06	0.48
0.17	0.06	0.27	0.15		0.15	0.15	0.19
0.06	1.13	0.59	0.2		0.24	0.24	0.45
0.04	0.26	0.68	0.06		0.32	0.19	1.44
0.12	0.62	0.84	0.08		0.41	0.4	1.31
0.44	0.38	0.89	3.52		0.44	1.3	0.06
0.36	0.29	0.16	0.4		0.62	0.06	0.27
0.54	0.13	1.33	0.15		0.44	1.03	0.24
0.36	0.23	0.8	0.3		0.44	0.58	0.32
0.17	0.36	0.28	0.15		0.56	0.96	0.13
0.15	0.21	0.06	0.44		0.31	0.15	0.29
0.2	0.15	1.18	0.44		0.44	0.64	0.52
0.64	0.15	0.12	0.23		0.37	0.8	0.15
0.29	0.53	0.59	0.44		0.42	0.82	0.22
0.2	0.18	0.2	0.44		0.16	0.93	0.08
0.13	0.45	0.08	0.6		0.99	0.86	0.15
0.16	0.16	2.07	0.31		0.82	0.91	0.15
0.33	0.15	0.16	0.62		0.78	0.52	0.45
0.15	0.11	1	0.61		0.74	0.11	0.24
0.06	0.33	1.04	0.3		0.42	0.69	0.06
0.46	0.15	0.44	0.62		0.52	0.74	0.24
0.29	0.52	2.54	0.69		0.46	0.81	0.44
0.06	0.06	0.38	0.69		0.59	0.93	0.78
0.16	0.18	0.08	0.82		0.15	0.44	0.16
0.38	0.12	0.77	0.83		0.2	0.44	0.97
0.17	0.28	1.06	0.98		0.41	0.89	0.44
0.15	0.12	0.47	1.09		0.6	0.74	1.06
0.16	0.25	1.91	0.52		0.56	0.44	0.61
0.24	0.3	0.36	0.24		0.11	0.15	0.59
0.08	0.14	0.06	0.41		0.05	0.36	0.4
0.31	0.44	0.45	0.32		0.82	0.39	0.17
0.9	0.15	0.37	0.82		0.8	0.27	0.18
0.16	0.2	0.15	0.14		0.76	0.47	0.09
0.21	0.29	0.15	0.06		0.2	0.06	0.15
0.08	0.13	0.06	0.15		0.79	0.92	0.08
0.35	0.33	0.74	0.1		0.88	0.27	0.18
0.17	0.08	0.54	0.2		1.31	0.25	0.19
0.33	0.4	0.54	0.24		1.37	0.42	0.45
0.18	0.44	0.43	0.09		0.45	0.58	0.06
0.29	0.3	1.21	0.33		0.06	0.64	0.14
0.23	0.34	0.06	0.34		0.78	0.16	0.11
0.15	0.06	0.62	0.52		0.06	0.7	0.06
0.29	0.15	1.45	0.3		0.06	0.41	0.26
0.15	0.23	1.08	0.18		0.17	0.23	0.08
0.15	0.09	0.55	0.06		0.52	0.67	0.16
0.25	0.08	1.55	1.34		0.06	0.15	0.08
0.37	0.15	0.33	0.16		0.45	0.32	0.3
0.26	0.3	0.15	0.23		0.37	0.05	0.53
0.2	0.3	0.59	0.83		0.15	0.38	0.3
0.38	0.39	0.37	0.06		0.15	0.45	0.28
0.16	1.24	0.31	0.17		0.33	0.23	0.15
0.66	0.55	0.71	0.3		0.39	0.45	0.08
0.38	1.14	0.64	0.29		0.38	0.68	0.62
0.1	0.46	0.08	0.06		0.12	0.33	0.15
0.09	1.31	0.1	0.33		0.19	0.3	0.32
0.3	0.26	0.56	0.48		0.74	0.3	0.26
0.48	0.26	1.11	0.14		0.21	0.81	0.17
0.19	1.03	0.58	0.38		0.15	0.49	0.9
0.46	1.86	0.37	0.35		0.27	0.27	0.3
0.12	0.37	0.23	0.13		0.17	0.13	0.39
0.13	0.23	0.33	0.28		0.13	0.67	0.36
0.48	1.21	0.67	0.26		0.26	0.65	0.51
0.09	0.56	0.26	0.44		0.24	0.68	0.72
0.16	0.28	0.46	0.27		0.18	0.71	0.49
0.61	0.22	0.26	0.08		0.15	0.16	0.18
0.44	2.67	4.24	0.74		0.38	0.42	0.82
0.32	0.36	0.54	0.16		0.57	0.69	0.32
0.08	0.65	0.74	0.28		0.74	1.05	0.36
0.74	0.48	1.07	0.29		0.64	0.34	0.7
0.17	2.91	0.15	1.2		0.44	0.9	0.35
0.54	0.06	0.25	0.74		0.29	0.62	1.02
0.25	0.45	0.15	0.57		0.06	0.39	0.71
0.15	0.23	0.44	0.45		0.1	0.46	0.61
0.21	0.18	0.44	0.67		0.06	0.94	0.43
0.06	0.06	0.54	0.06		0.15	0.55	1.52
0.06	0.34	0.62	0.89		0.06	0.06	0.17
2	3.2	0.5	0.06		0.15	0.18	0.19
0.15	0.75	0.44	0.81		0.32	1.43	0.45
0.39	0.2	0.59	0.15		0.33	1.26	0.45
0.21	0.08	0.44	0.32		0.15	0.77	0.42
0.34	0.15	0.35	0.06		0.38	0.48	0.13
0.16	0.19	0.68	0.18		0.33	0.42	0.54
0.49	0.06	1.04	0.14		0.22	1.21	0.2
0.16	0.32	0.16	0.16		0.53	0.16	0.09
0.56	0.15	0.62	0.06		0.06	1.55	0.08
0.16	0.21	0.61	0.54		0.15	1.34	0.13
0.36	0.06	0.11	0.5		0.74	0.52	0.06
0.17	1.24	0.06	0.06		0.06	0.16	0.06
0.08	0.23	1.33	0.44		0.15	1.63	0.08
0.16	0.55	0.72	0.52		0.15	0.17	0.16
0.21	0.56	0.23	0.11		0.07	0.16	0.15
0.08	0.73	0.17	0.44		0.48	0.25	0.37
0.24	0.18	0.15	0.41		0.18	0.18	0.59
0.06	0.15	0.15	0.44		0.06	0.25	0.31
0.06	0.13	0.43	0.44		0.16	0.12	0.6
0.15	0.16	0.25	0.44		0.58	0.13	0.18
0.15	0.2	0.45	0.33		0.06	0.1	0.64
0.08	2.36	0.18	0.62		0.37	0.54	0.34
0.32	2.28	0.06	0.64		0.25	0.84	0.45
0.15	2.56	0.05	1.12		0.18	0.33	1.18
0.11	0.08	0.16	0.74		0.04	0.23	0.25
0.32	0.06	0.56	0.74		0.11	0.06	0.35
0.58	0.25	0.67	0.74		0.15	0.06	0.24
0.24	0.17	0.5	0.54		0.15	0.23	0.69
0.23	0.09	0.18	0.74		0.49	0.06	0.18
0.65	0.15	0.08	0.8		0.54	0.46	0.72
0.46	0.68	1.13	0.46		0.64	0.08	0.45
0.81	0.18	0.06	0.43		0.53	0.17	0.32
0.45	0.3	0.06	0.44		0.15	0.28	0.41
0.18	0.93	0.14	0.88		0.15	0.1	0.56
0.49	1.41	0.15	1.18		0.13	0.35	0.15
0.76	0.08	1.33	0.95		0.08	0.06	0.31
0.56	0.16	0.24	1.03		0.45	0.74	0.44
0.21	0.12	0.77	1.18		0.33	0.24	0.47
0.25	0.05	0.82	1.03		0.06	0.52	0.19
0.15	0.06	0.23	0.61		0.23	0.42	0.2
0.59	0.75	0.23	0.71		0.24	0.61	0.13
0.15	0.3	0.08	0.85		0.12	0.78	0.76
0.21	0.15	0.21	1.01		0.44	0.15	0.56
0.27	0.15	0.11	1.14		0.39	0.06	0.17
0.06	0.44	0.15	0.37		0.15	0.15	0.08
0.06	0.33	0.21	1.01		0.15	0.15	0.61
0.06	0.51	0.96	1.13		0.15	0.19	0.32
0.23	0.15	0.39	1.38		0.15	0.42	0.78
0.15	0.74	0.32	0.9		0.29	0.47	0.22
0.15	0.74	0.29	1.33		0.15	0.6	0.9
0.54	0.62	0.76	1		0.31	0.14	0.06
0.23	0.67	0.6	0.13		0.46	0.12	1.54
0.33	0.7	0.41	0.92		0.06	0.31	0.18
0.43	0.74	0.95	0.43		0.06	0.9	0.16
0.16	0.26	0.74	0.35		0.15	1.07	0.15
0.15	0.52	0.23	0.83		0.55	0.38	0.06
0.65	0.24	0.84	1.15		0.34	0.06	0.44
0.43	0.95	0.1	0.82		0.38	0.59	0.15
0.32	0.06	0.17	0.61		0.12	0.24	0.16
0.21	0.99	0.44	0.39		0.41	0.36	0.06
0.36	1.04	0.38	1.06		0.32	0.06	0.17
0.13	0.41	0.18	1.62		0.15	0.15	0.08
0.08	0.26	0.18	1.05		0.15	0.09	0.15
0.06	0.31	0.9	0.82		0.54	0.15	0.27
0.91	0.26	0.17	1.46		0.42	0.14	0.21
0.79	0.97	0.15	0.41		0.18	0.06	0.44
0.22	0.36	0.19	0.63		0.08	0.51	0.3
0.06	0.29	0.2	1.62		0.24	0.57	0.16
0.25	1.16	0.06	0.67		0.15	0.57	0.27
0.35	0.26	0.18	0.53		0.05	0.15	0.48
0.53	0.57	0.25	1.18		0.15	0.37	0.06
0.43	0.33	0.34	0.4		0.06	0.2	0.38
0.29	0.59	0.2	0.38		0.08	0.15	0.49
0.2	1.63	0.78	0.9		0.15	0.28	0.12
0.15	1.13	0.51	0.82		0.89	0.4	0.06
0.47	1.59	0.3	0.72		0.25	0.31	0.59
0.37	0.61	0.18	1.33		0.2	0.06	1
0.25	0.23	0.25	1.33		0.59	0.22	0.34
0.27	0.55	0.74	0.06		0.59	0.15	0.12
0.19	0.06	1.21	1.01		0.63	0.15	0.41
0.28	0.8	0.49	0.47		0.16	0.52	0.17
0.44	0.15	0.58	0.27		0.17	0.44	0.44
0.15	0.22	0.2	0.52		0.06	0.44	0.15
0.25	0.68	3.97	1.26		0.47	0.51	0.43
0.13	0.52	2.68	0.59		0.06	0.44	0.5
0.06	0.54	2.05	0.89		0.4	0.51	0.15
0.34	0.13	0.16	0.67		0.2	0.16	0.06
0.08	0.15	0.39	1.03		0.68	0.23	0.57
0.1	0.06	0.37	0.66		0.06	0.18	0.32
0.15	0.92	0.3	0.98		0.3	0.44	0.59
0.06	0.39	0.17	0.22		0.18	0.52	0.61
0.29	0.67	0.15	0.09		0.29	0.52	0.44
0.15	0.06	0.16	0.74		0.23	0.78	0.74
0.16	0.52	0.97	0.06		0.89	0.54	0.33
0.51	0.64	0.68	0.52		0.84	0.68	0.46
0.12	0.66	0.42	0.74		0.3	0.33	0.51
0.15	0.28	0.39	0.74		0.18	0.15	0.54
0.44	0.67	0.24	0.44		0.19	0.14	0.74
0.54	0.64	0.97	0.15		0.06	0.85	0.47
0.32	0.52	0.84	0.15		0.23	0.51	0.62
0.37	0.2	0.18	0.08		0.38	0.83	0.29
0.25	0.12	0.22	0.15		0.14	0.27	0.18
0.38	0.94	0.68	0.15		0.22	0.07	0.66
0.17	0.25	0.35	0.3		0.22	0.27	0.06
0.06	0.68	0.18	0.44		0.09	0.4	0.81
0.24	0.1	0.36	0.44		0.17	0.92	0.16
1.53	0.13	0.46	0.67		0.27	0.45	0.78
0.18	0.06	0.66	0.34		0.35	0.73	1.22
0.74	0.06	0.56	0.85		0.08	0.21	1.23
0.65	0.78	0.28	0.75		0.22	0.32	0.08
1.21	0.54	0.26	0.15		0.13	0.57	0.26
1.56	0.64	0.37	0.16		0.18	0.8	0.06
0.37	0.76	0.42	0.15		0.59	0.26	0.95
1.47	0.57	0.69	0.74		0.3	0.52	0.09
0.29	0.19	0.67	0.96		0.22	0.23	0.16
0.48	0.24	0.49	1.05		0.15	0.19	0.15
0.27	0.45	0.44	0.59		0.15	0.13	0.16
1.21	0.61	0.41	0.68		0.15	0.24	0.15
0.37	0.06	0.22	0.2		0.48	0.09	0.36
0.49	0.59	0.64	0.32		0.32	0.64	0.15
0.74	0.39	0.47	0.13		0.1	0.95	0.47
0.51	0.17	0.15	0.23		0.29	0.84	0.42
0.38	0.15	0.06	0.16		0.15	1.05	0.34
0.84	0.15	0.37	0.28		0.48	0.46	0.15
0.93	0.73	0.06	0.38		0.31	0.31	0.15
1.03	0.6	0.18	1.33		0.18	0.3	0.3
0.2	0.06	0.12	0.13		0.74	0.46	0.23
0.32	0.4	0.27	0.74		0.08	0.1	0.44
0.8	0.1	0.06	1.03		0.06	0.15	0.23
0.76	0.06	0.06	0.08		0.06	0.44	0.35
0.74	0.15	0.23	0.06		0.12	0.33	0.27
0.15	0.42	0.23	0.74		0.3	0.18	0.06
0.08	0.15	0.29	0.74		0.15	0.18	0.41
0.43	0.33	0.08	0.54		0.15	0.06	0.06
0.3	0.37	0.23	0.31		0.15	0.16	0.29
1	0.34	0.15	0.44		0.17	0.43	0.42
0.06	0.41	0.13	0.24		0.25	0.53	0.12
0.06	0.28	0.31	0.17		0.27	0.38	0.73
0.23	0.8	0.34	0.19		0.17	1.03	0.2
0.16	0.24	0.28	0.17		0.41	0.74	0.38
0.68	0.68	0.3	0.15		0.38	0.13	0.15
0.18	0.63	0.15	0.15		0.28	0.2	0.06
0.42	0.55	0.15	0.15		0.48	1.05	0.41
0.3	0.49	0.06	0.06		0.15	0.06	0.08
0.21	0.46	0.15	0.79		0.16	0.17	0.16
0.3	0.67	0.15	0.29		0.13	0.51	0.08
0.06	1.22	0.27	0.06		0.1	0.06	0.23
0.33	0.85	0.15	0.38		0.24	0.19	0.13
0.12	0.15	0.14	0.38		0.76	0.08	0.41
0.06	0.36	0.67	1.03		0.1	0.41	0.84
0.36	0.19	0.44	0.68		0.06	0.15	0.15
0.36	0.58	0.49	0.44		0.69	0.21	0.15
0.15	0.03	0.3	0.59		0.35	0.22	0.15
0.16	1.04	0.44	0.19		0.88	0.44	0.38
0.39	0.06	0.32	0.24		0.45	0.44	0.15
0.15	1.07	0.15	0.15		0.95	0.06	0.5
0.57	0.14	0.15	0.15		0.76	0.1	0.8
0.17	0.97	0.33	0.08		0.14	0.69	0.65
0.25	0.2	0.46	0.06		0.31	0.64	0.74
0.4	0.24	0.3	0.15		1.01	0.3	1.08
0.25	0.06	0.34	0.15		0.85	0.06	1.01
0.15	0.22	0.2	0.32		1.49	0.15	1.11
0.16	0.54	0.42	0.23		1.18	0.94	0.16
0.33	0.49	0.18	0.32		0.06	1.03	0.3
0.6	0.43	0.15	0.68		0.25	1.03	0.82
0.17	0.9	0.56	1.11		0.16	0.41	1.33
0.7	0.06	0.91	0.06		0.15	0.48	0.9
0.9	0.16	0.57	0.63		0.08	0.43	1.55
0.4	0.23	0.54	0.25		0.42	0.78	1.48
0.15	0.17	0.36	1.46		0.33	0.36	1.52
0.15	0.73	0.33	1.48		0.74	0.17	0.06
0.3	0.3	0.39	0.78		0.37	0.13	0.42
0.84	0.62	0.56	1.41		0.31	0.13	1.78
0.27	1.63	0.42	0.8		0.26	0.54	0.24
1.06	0.48	0.16	0.11		0.51	0.47	0.12
0.8	0.36	0.73	0.26		0.19	0.19	0.06
1.22	1.16	0.38	0.45		0.27	0.73	0.18
0.66	0.38	0.15	0.15		0.52	0.34	0.87
0.48	0.45	0.06	1.46		0.63	0.23	0.06
0.81	0.58	1.75	0.41		0.62	0.25	0.16
0.41	1.98	0.59	1.35		0.6	0.46	1.12
0.63	0.44	1.65	0.27		0.8	0.68	0.12
0.45	1.05	0.08	0.19		1.22	0.53	0.15
0.5	0.39	0.33	0.34		0.25	0.76	0.3
0.59	0.8	0.08	0.74		0.48	0.66	0.06
0.42	0.12	0.58	0.12		0.15	0.19	0.39
0.76	0.15	0.59	0.78		0.74	0.48	0.06
0.65	0.61	0.28	1.14		0.15	0.33	0.68
0.34	0.43	0.62	0.26		1.07	0.59	0.87
0.1	0.5	0.28	0.96		0.44	0.05	0.69
0.26	0.39	0.37	0.46		0.05	0.33	0.06
0.91	0.23	0.11	0.45		0.61	0.15	0.17
0.15	0.51	0.55	0.46		0.23	0.11	0.19
0.35	0.17	0.15	0.82		0.65	0.27	0.12
0.48	0.27	0.16	0.3		0.37	0.16	0.23
0.13	0.19	0.56	0.78		0.97	0.21	0.21
0.96	0.64	0.23	0.22		1.31	0.3	0.13
0.61	0.06	0.16	0.37		0.06	0.1	0.42
0.28	0.29	0.44	0.2		0.38	0.06	0.08
0.37	0.32	0.18	0.16		0.54	0.06	0.12
0.48	3.99	0.29	0.27		0.52	0.03	0.06
0.15	0.15	0.25	0.48		0.19	0.15	0.15
0.23	0.06	0.08	0.64		0.3	0.15	0.16
0.15	0.06	0.31	0.72		0.35	0.35	0.16
0.38	1.22	0.33	0.71		0.54	0.44	0.1
0.44	0.18	0.61	0.12		0.38	0.44	0.41
0.29	0.16	0.57	0.26		1.71	0.96	0.35
0.44	2.81	0.91	0.16		0.21	0.35	0.19
0.44	0.06	0.9	0.36		0.08	0.66	0.09
0.76	0.89	0.39	0.3		0.22	0.23	0.14
0.37	0.23	0.16	0.19		1.8	0.75	0.15
0.72	0.21	0.55	0.37		2.07	0.43	0.15
0.56	0.06	0.66	0.15		0.11	0.45	0.23
0.54	1.39	0.94	0.26		0.08	0.39	0.44
0.74	0.09	0.56	0.16		2.23	0.44	0.56
0.16	0.06	0.15	0.43		0.41	0.48	0.06
0.15	0.22	0.4	0.34		0.43	0.09	0.1
0.32	0.65	0.24	0.44		0.65	0.15	0.25
0.61	0.59	0.15	0.36		1.29	0.15	0.13
0.7	0.12	0.35	0.42		0.57	0.08	0.16
1.45	0.56	0.32	0.44		0.08	0.12	0.06
0.23	0.4	0.46	0.08		0.29	0.2	0.31
0.14	0.06	0.31	0.34		0.33	0.4	0.21
0.26	1.14	0.68	0.3		0.15	0.36	0.46
0.34	0.06	0.74	0.26		0.34	0.33	0.5
0.36	0.58	0.32	0.19		0.35	0.07	0.25
0.29	0.96	0.35	0.51		0.23	0.16	0.23
0.29	0.7	0.17	0.16		0.14	0.29	0.16
0.44	0.81	0.37	1.28		0.28	0.17	0.08
0.25	0.84	0.55	0.32		0.16	0.78	0.26
0.72	0.27	1.04	0.4		0.13	0.23	0.57
0.26	0.23	0.23	0.41		0.06	0.06	0.33
0.6	0.52	0.24	0.63		0.6	0.25	0.08
0.93	0.53	0.26	0.17		0.18	0.97	0.25
0.23	0.39	0.15	0.9		0.11	0.67	0.76
0.5	0.44	0.06	0.87		0.55	0.47	0.34
0.71	0.7	0.64	0.64		0.06	0.35	0.49
0.17	0.23	1.16	0.54		0.15	0.3	0.2
0.61	0.44	0.87	0.33		0.15	0.16	0.74
0.33	0.44	0.98	0.18		0.15	0.18	0.08
0.29	0.08	1.19	0.34		0.29	0.73	0.08
0.77	0.15	0.91	0.82		0.41	0.24	0.18
0.16	0.15	1.59	0.62		0.29	0.85	0.16
0.38	0.09	0.31	0.36		0.44	0.15	0.23
0.38	0.59	1.63	0.12		0.44	0.15	0.49
0.48	0.15	1.32	0.22		0.19	0.44	0.08
0.34	0.22	0.92	0.19		0.13	0.08	0.77
0.17	0.66	1.3	0.75		0.16	0.3	0.2
0.46	0.49	0.21	0.34		0.58	0.66	0.06
0.2	0.18	0.12	0.69		0.23	0.64	0.23
0.14	0.98	0.08	0.5		0.06	0.27	0.4
0.16	0.95	0.54	0.45		0.08	0.23	0.14
0.25	0.38	1.46	0.17		0.79	0.42	0.11
0.28	0.34	1.93	0.19		0.3	0.57	0.13
0.72	0.95	1.47	0.67		0.18	0.68	0.45
0.76	0.45	0.54	0.28		0.32	0.94	0.2
0.16	0.4	0.96	0.22		0.15	0.85	0.4
0.51	0.12	2.12	0.06		0.33	0.22	0.56
0.15	0.23	1.67	0.41		0.15	1.33	0.16
0.18	0.17	0.06	0.54		0.08	1.33	0.06
0.26	0.06	0.07	0.54		0.41	0.29	0.28
0.13	0.06	1.99	0.43		0.06	0.08	0.76
0.15	1.01	1.94	0.06		0.7	0.48	0.22
0.17	0.22	2.76	0.38		0.39	0.75	0.06
0.46	1.11	0.13	0.91		0.38	0.94	0.18
0.76	3.3	0.6	0.46		0.15	0.46	0.52
0.15	3.68	0.16	0.54		0.06	0.06	0.44
1.03	0.55	0.29	0.12		0.8	0.08	0.44
0.32	0.89	0.06	0.18		0.78	0.08	0.6
0.46	0.06	0.38	0.74		0.31	0.35	0.64
0.74	0.06	0.85	0.06		0.2	0.29	1.22
0.23	0.19	0.07	0.28		0.63	0.06	0.61
0.08	0.68	0.33	0.19		0.19	0.06	0.15
0.21	1.04	0.78	0.34		0.54	0.15	0.28
0.74	0.94	0.06	0.06		0.52	0.15	0.43
0.75	0.15	0.06	0.13		0.44	0.42	0.41
1.18	0.44	0.13	0.09		0.44	0.4	1.12
0.22	0.23	0.28	0.16		0.15	0.57	0.23
0.15	0.18	0.06	0.25		0.15	0.1	1.29
0.15	0.45	0.1	0.12		0.51	0.47	0.91
0.38	0.98	2.78	0.06		0.28	0.64	0.79
0.44	0.87	0.24	0.42		0.06	0.41	0.27
0.56	0.99	0.12	0.1		0.15	0.28	0.26
1.03	0.34	0.47	0.3		0.15	0.16	1
0.38	0.98	1.15	0.68		0.44	0.15	0.21
0.15	0.13	2.37	0.67		0.6	0.37	0.45
0.27	1.46	0.24	0.15		0.58	0.23	1.51
0.23	0.69	0.68	0.15		0.37	0.17	0.1
0.16	2.06	0.24	0.15		0.17	0.24	0.2
0.17	0.19	0.15	0.15		0.38	0.43	1.19
0.24	0.06	0.15	0.13		0.38	0.19	1.09
0.15	1.15	0.06	0.24		0.37	0.12	1.92
0.15	0.64	0.3	0.19		0.44	0.11	1.98
0.12	0.06	0.25	0.15		0.45	0.65	0.15
0.44	1.78	0.16	0.54		0.12	0.06	1.55
0.41	3.32	0.66	0.3		0.34	0.66	0.06
0.52	0.13	0.71	0.46		0.98	0.54	1.47
0.99	0.17	0.39	0.81		0.3	0.35	0.33
0.16	0.74	0.17	0.25		0.29	0.19	1.11
0.15	0.44	0.67	0.86		0.55	0.23	0.06
0.52	1.55	0.78	0.64		0.72	0.3	0.3
0.47	0.15	0.15	0.8		0.19	0.09	0.12
0.26	0.1	0.14	1.72		0.28	0.37	0.32
0.27	0.19	0.3	0.31		0.26	0.27	0.1
0.59	0.18	0.13	0.21		0.12	0.37	0.29
0.75	0.44	0.31	0.44		0.24	0.23	0.5
0.5	0.08	0.26	0.15		0.22	0.16	0.15
0.28	0.23	0.34	0.15		0.08	0.22	0.29
0.06	0.61	0.23	0.15		0.76	0.39	0.63
0.15	0.22	0.23	0.77		0.17	0.37	0.52
0.15	0.29	0.23	0.33		0.08	0.59	0.84
0.08	0.3	0.27	0.18		0.32	0.31	0.57
0.25	0.06	0.7	0.24		0.13	0.18	0.42
0.66	0.16	0.48	0.67		0.15	0.51	0.09
0.33	0.18	0.56	0.23		0.06	0.44	0.13
0.2	0.27	1.31	0.15		0.44	0.44	0.15
0.82	0.03	1.06	0.61		0.66	0.23	0.15
0.34	0.12	0.72	0.36		0.08	0.15	0.15
0.49	0.45	1.04	0.12		0.3	0.08	0.23
0.54	0.15	0.1	0.34		0.4	0.22	0.37
0.42	0.44	0.06	0.51		0.15	0.25	0.29
0.33	0.48	0.2	0.44		0.55	0.15	0.28
0.16	0.1	0.61	0.39		0.51	0.15	0.31
0.34	0.41	1.45	0.44		0.51	0.15	0.42
0.65	0.82	1.14	0.54		0.3	0.33	0.35
0.41	0.56	0.35	0.46		1.07	0.18	0.69
0.14	0.06	0.8	0.14		0.17	0.44	0.65
0.49	0.2	0.74	0.43		0.26	0.36	0.25
0.41	0.4	0.79	1.18		0.33	0.44	0.06
0.32	0.35	0.75	0.08		0.27	0.3	0.28
0.26	0.24	1.15	0.3		0.21	0.57	0.95
0.21	0.1	0.16	1.15		0.11	0.44	0.06
1.14	0.57	0.06	1.41		0.27	0.16	0.33
0.45	0.24	0.16	0.06		0.08	0.4	0.13
0.48	0.31	0.29	1.6		0.15	0.44	0.69
0.38	0.62	0.39	1.34		0.33	0.62	0.74
0.49	0.3	1.44	0.49		0.15	0.68	0.38
0.68	0.29	0.06	0.12		0.27	0.74	0.29
0.42	0.18	0.26	0.22		0.44	0.71	0.18
0.24	0.77	2.91	0.19		0.29	0.57	0.42
0.51	0.49	0.93	0.56		0.38	0.74	0.5
0.24	0.66	2.51	0.56		0.32	0.61	0.18
0.29	0.15	0.09	0.57		0.53	0.89	0.15
0.37	0.7	0.15	0.46		0.64	0.63	0.19
0.15	0.78	0.15	0.59		0.44	0.39	0.15
0.23	0.16	0.3	0.48		0.8	0.16	0.15
0.58	0.22	0.3	0.19		0.86	0.48	0.08
0.15	0.2	0.57	0.62		0.06	0.06	0.24
0.15	0.35	0.46	0.33		0.62	0.15	0.3
0.54	0.38	0.35	0.35		0.72	0.32	0.06
0.13	0.08	0.59	0.44		0.15	1.22	1.23
0.06	0.22	0.54	0.05		0.93	0.58	0.08
0.15	0.56	0.71	0.11		0.35	0.23	0.15
0.64	0.57	0.54	0.14		0.39	0.82	0.15
0.6	0.25	0.94	0.36		0.87	0.46	0.3
0.31	0.23	0.79	0.3		1.13	0.75	0.06
0.49	0.33	0.3	0.27		0.13	0.93	0.08
0.68	0.24	0.45	0.61		0.51	0.37	0.15
0.11	0.82	0.06	0.42		0.56	0.1	0.06
0.18	0.74	0.15	0.78		0.37	0.29	0.2
0.76	0.08	0.9	0.54		0.06	1.47	0.19
0.15	0.33	0.23	0.9		0.19	0.39	0.51
0.12	0.16	0.96	0.12		0.08	0.31	0.14
0.49	0.06	0.06	0.19		0.17	0.18	0.46
0.32	0.44	0.48	0.24		0.14	0.06	0.08
0.2	0.15	0.32	0.8		0.12	0.42	0.32
0.45	0.15	0.09	0.19		0.15	0.2	0.2
0.06	1.13	0.4	0.32		0.32	0.51	0.42
0.15	0.18	0.57	0.18		0.28	0.15	0.72
0.13	0.39	0.15	0.17		0.42	0.28	0.18
0.06	0.31	0.4	0.06		0.45	0.15	0.74
0.23	0.43	0.58	0.52		0.06	0.44	0.67
0.2	0.23	0.14	0.06		0.15	0.44	0.14
0.15	0.08	0.28	0.25		0.03	0.61	0.47
0.1	0.15	0.31	0.16		0.15	0.27	0.15
0.42	0.35	0.17	0.06		0.06	0.15	0.6
0.11	0.3	0.11	0.58		0.23	0.74	0.4
0.13	0.49	4.27	0.25		0.25	0.12	0.83
0.08	0.25	4.33	0.15		0.38	0.54	0.75
0.06	0.23	0.58	0.59		0.44	0.23	0.53
0.06	0.16	0.61	0.44		0.15	0.13	0.44
0.18	0.34	1.56	0.44		0.13	0.45	0.26
0.23	0.15	2.81	0.44		0.66	0.31	0.73
0.15	0.06	0.51	0.44		0.22	0.39	0.39
0.68	0.39	2	0.33		0.29	0.39	0.9
0.12	0.98	1.2	0.64		0.36	0.23	0.56
0.44	0.1	1.63	0.81		0.39	0.49	0.72
0.37	0.06	0.06	0.68		0.26	1.63	0.4
0.44	0.8	0.08	1.03		0.33	0.58	0.15
0.13	0.08	0.18	1.03		0.38	0.13	0.06
0.19	0.31	0.15	0.16		0.15	1.3	0.17
0.22	0.08	0.15	0.08		0.54	0.91	0.69
0.52	0.23	0.15	0.24		0.42	0.95	0.91
0.46	0.08	0.21	0.15		0.08	0.25	0.49
0.66	0.34	0.17	0.15		0.06	1.15	0.34
1.03	0.06	0.45	0.61		0.16	0.06	0.22
0.29	0.46	0.19	1.08		0.45	0.15	1.33
0.21	0.06	0.06	0.22		0.06	0.03	1.27
0.16	0.2	0.23	1.23		0.26	0.39	1.33
0.23	0.8	0.18	0.24		0.74	0.15	0.1
0.11	0.7	0.18	1.3		0.42	0.38	0.3
0.17	0.29	0.06	0.12		0.3	0.46	0.46
0.06	0.38	0.1	0.79		0.34	0.56	1.18
0.33	0.2	0.08	1.62		0.16	0.16	0.44
0.06	0.5	0.08	0.61		0.15	0.74	0.15
0.29	0.57	0.06	0.12		0.29	0.31	0.48
0.06	0.35	0.39	1.62		0.15	0.4	0.18
0.15	0.15	0.17	0.45		0.15	0.17	1.34
0.14	0.11	0.74	0.08		0.15	0.16	0.45
0.34	0.16	0.87	0.06		0.29	0.34	0.44
0.23	0.79	1.34	0.42		0.17	0.62	0.06
0.27	0.07	0.15	0.07		0.27	0.48	0.14
0.15	0.25	0.44	0.06		0.15	0.3	0.64
0.15	0.25	3.28	1.02		0.1	0.38	1.04
0.15	0.54	0.16	0.06		0.24	0.06	0.06
0.64	0.75	0.06	0.06		0.26	0.89	0.58
0.17	0.35	0.17	0.08		0.15	0.12	0.08
1.18	0.46	1	0.87		0.16	0.06	0.42
1.41	0.32	0.19	0.08		0.67	0.67	2.02
1.41	0.06	1.73	0.23		0.76	0.13	0.23
0.48	0.28	0.3	0.48		0.06	0.23	0.7
0.34	0.2	0.67	0.57		0.15	0.15	0.66
0.48	0.16	0.38	0.37		1.39	0.24	0.06
0.15	0.13	0.33	0.46		0.39	0.33	2.34
0.18	0.16	0.72	0.54		0.37	0.23	2.2
0.16	0.06	0.51	0.08		1.31	0.06	0.16
0.15	0.06	0.82	0.18		0.34	0.16	0.06
0.29	0.51	0.39	0.26		0.66	0.12	0.1
0.46	0.61	0.2	0.38		0.74	0.15	0.25
0.15	0.08	0.15	0.05		0.45	0.18	0.33
0.29	0.34	0.36	0.19		0.06	0.17	0.08
0.16	0.59	0.29	0.44		0.08	0.44	0.29
0.32	0.46	0.84	1.33		0.73	0.16	0.08
0.34	0.09	0.76	0.51		0.52	0.09	0.12
0.15	0.62	1.63	0.95		0.41	0.56	0.22
0.55	0.9	0.39	0.15		0.15	0.54	0.15
0.1	0.06	0.06	0.56		0.44	0.29	0.06
0.76	0.31	0.37	0.43		0.15	0.37	0.08
1.02	0.06	0.6	0.49		0.15	0.38	0.06
0.23	0.4	2.95	0.12		0.15	0.06	0.3
1.03	0.16	0.42	0.06		0.15	0.12	0.22
0.45	0.34	0.28	0.16		0.44	0.13	0.18
0.29	0.42	0.28	1.14		0.44	0.39	0.56
0.37	0.18	0.33	0.6		0.23	0.32	0.44
0.35	0.28	0.38	0.31		0.17	0.43	0.41
0.19	0.08	0.47	0.26		0.08	0.06	0.74
0.38	0.12	0.43	0.25		0.48	0.2	1.01
1.22	0.25	0.45	0.3		0.41	0.6	0.6
0.16	0.15	0.38	0.15		0.15	0.43	0.24
0.79	0.15	4.11	0.15		0.08	0.19	1.01
0.68	0.15	0.08	0.15		0.16	0.22	0.54
0.54	0.15	1.43	0.44		0.54	0.06	0.66
0.66	0.15	0.25	0.44		0.07	0.56	0.1
0.44	0.3	0.54	0.44		0.1	0.72	1.62
0.44	0.25	3.99	0.19		0.74	0.85	1.33
0.15	0.06	0.33	0.13		0.29	0.17	0.76
0.61	0.15	0.24	0.31		0.27	1	0.21
0.15	0.15	0.59	0.5		1.11	0.07	0.19
0.24	0.06	0.06	0.48		0.24	0.31	0.08
0.13	0.33	3.54	0.24		0.52	0.07	0.06
0.39	0.48	0.96	0.45		0.49	0.35	0.13
0.45	0.44	3.71	0.45		0.85	0.49	0.45
0.23	0.44	3.41	0.97		0.13	0.44	0.24
0.13	0.13	2.26	1.03		0.17	0.15	0.23
0.15	0.06	0.18	1.06		0.24	0.3	0.2
0.23	0.12	0.08	0.35		0.08	0.62	0.26
0.29	0.74	3.04	1.53		0.39	0.55	0.08
0.06	0.5	0.08	0.33		0.24	0.64	0.72
0.29	0.51	0.15	0.28		0.45	0.54	0.78
0.29	0.17	0.06	1.35		0.48	0.63	0.31
0.25	0.89	1.98	0.59		0.09	0.74	0.38
0.29	0.68	0.19	1.33		0.17	0.66	0.75
0.27	0.8	0.78	1.54		0.09	0.61	0.8
0.63	1.93	0.37	0.99		0.28	0.67	0.13
0.93	0.06	0.64	1.39		0.4	0.65	0.31
0.15	1.08	0.26	0.99		0.06	0.16	0.35
0.24	0.92	0.06	0.85		0.27	0.25	0.08
0.22	0.15	0.29	0.14		0.15	0.24	0.44
0.29	0.18	0.41	0.82		0.55	0.14	0.28
0.31	0.51	0.17	0.42		0.06	0.54	0.89
0.16	0.3	0.16	0.95		0.52	0.63	0.38
0.16	0.25	0.52	0.3		0.12	0.48	0.08
0.17	0.06	0.24	0.2		0.21	0.12	0.17
0.15	0.61	0.51	0.51		0.07	1.03	0.2
0.15	0.06	0.16	0.2		0.23	0.97	0.42
0.15	0.61	0.23	0.33		0.07	0.86	0.42
0.15	0.1	0.4	0.17		0.68	0.32	0.24
0.44	0.06	0.18	1.63		0.48	0.77	0.64
0.14	0.06	1.81	1.66		0.08	0.06	0.23
0.15	0.12	0.18	0.99		0.26	0.5	0.72
0.15	0.38	0.27	0.48		0.06	1.21	0.93
0.15	0.12	0.16	0.24		0.9	0.35	0.5
0.15	0.27	0.18	0.8		0.15	0.85	0.23
0.29	0.85	0.17	0.96		0.68	0.45	0.26
0.29	0.05	0.08	1.16		0.58	0.74	0.16
0.53	0.06	0.38	0.91		0.29	1.04	0.06
0.4	0.08	2.58	0.3		0.24	0.8	0.72
0.41	0.12	0.08	0.51		0.54	0.66	0.24
0.76	0.29	0.08	0.46		0.08	0.27	0.41
0.14	0.15	0.27	0.98		0.25	0.21	0.06
0.21	0.11	0.19	0.2		0.06	1.07	0.06
0.16	0.08	0.06	0.5		0.23	0.67	0.07
0.06	0.06	0.17	0.23		0.15	1.96	0.15
0.19	0.21	0.52	0.52		0.06	1.76	0.22
0.77	0.16	0.06	0.52		0.22	0.35	0.15
0.26	0.33	0.19	0.51		0.15	0.96	0.15
0.15	0.36	0.91	0.17		0.44	0.99	0.38
0.15	0.37	0.17	1.08		0.26	1.18	0.44
0.13	0.33	0.28	0.95		0.24	0.87	0.41
0.25	0.06	0.65	0.68		0.4	0.49	1.03
0.1	0.54	0.32	0.16		0.26	1.3	0.22
0.15	0.22	0.15	0.54		0.34	0.26	0.18
0.6	0.69	0.17	0.68		0.24	1.62	0.16
0.08	0.37	0.13	0.87		0.68	1.61	0.08
0.09	0.49	0.76	0.49		0.3	0.52	0.06
0.2	0.29	0.98	0.06		0.19	0.45	0.07
0.16	0.5	0.06	0.38		0.18	2.1	0.76
0.1	0.06	1.04	0.06		0.85	1.12	0.06
0.06	0.29	0.33	0.06		0.2	1.38	0.54
0.15	0.17	0.15	0.17		0.25	1.67	0.15
0.44	0.19	0.15	0.26		0.29	1.32	0.73
0.18	0.85	0.59	0.94		0.33	0.23	0.16
0.23	0.17	0.77	0.46		0.08	0.68	0.15
0.45	0.19	0.74	0.74		0.16	0.37	0.57
0.44	0.08	0.28	0.35		0.48	1.55	0.11
0.17	0.06	1.12	0.52		0.16	0.34	0.06
0.41	0.29	0.54	0.46		0.24	1.72	0.31
0.08	0.23	1.04	0.34		0.06	0.83	0.18
0.06	0.29	0.44	0.82		0.08	0.13	0.29
0.46	0.12	0.1	0.13		0.24	0.06	0.44
0.37	0.42	0.74	0.72		0.15	1.71	0.4
0.32	0.06	0.23	0.91		0.34	1.06	0.16
0.62	0.29	0.17	0.06		0.15	0.43	0.16
0.54	0.35	1.5	0.42		0.15	0.19	0.17
0.51	0.06	1.12	0.3		0.5	0.06	0.18
0.34	0.54	0.06	0.06		0.37	0.3	0.43
0.37	0.36	0.48	0.17		0.05	0.13	0.68
0.92	0.05	0.26	0.18		0.33	0.33	0.32
0.69	0.94	0.45	0.8		0.68	0.15	0.91
0.15	1.11	0.08	0.06		0.18	0.33	0.35
0.66	0.24	0.11	0.06		0.64	0.06	0.48
1.66	0.47	1.31	0.13		0.32	0.16	0.21
0.52	0.91	0.88	0.32		1.49	0.61	0.25
0.3	1.33	0.08	0.19		1.21	0.42	0.24
0.05	1.28	0.09	0.16		1.05	0.35	0.06
0.17	0.9	0.47	0.29		0.16	0.29	0.44
0.13	0.74	0.31	0.44		0.32	0.24	0.25
0.18	0.37	0.78	0.6		0.18	0.12	0.15
0.42	1.31	0.63	0.86		0.87	0.16	0.34
0.36	1.63	0.57	0.91		1.05	0.06	0.25
1.63	0.22	0.99	0.69		0.46	0.23	0.15
0.15	1.48	0.95	0.79		0.27	0.15	0.18
0.13	1.37	3.45	0.78		0.34	0.41	0.59
0.06	0.48	0.06	0.31		0.17	0.74	0.15
0.06	0.65	1.41	0.76		0.48	0.74	0.15
0.61	0.58	0.06	0.82		0.12	0.06	0.51
0.85	1.15	0.59	0.86		0.84	0.54	0.61
0.42	0.75	0.34	1.29		1.32	0.05	0.53
0.06	1.31	1.27	0.44		0.77	0.33	0.26
0.4	0.77	0.06	0.6		1.71	0.39	0.51
0.18	0.39	0.28	0.7		0.44	0.15	0.49
0.06	0.42	0.1	0.46		0.2	0.17	0.08
0.27	0.54	0.73	0.29		0.15	0.61	0.22
[truncated: 6,714 more rows]

## Sheet: NPC-size
Empty PS-CEM	Occuppied PS-CEM
83	89
83	89
84	90
86	90
86	90
87	91
88	91
88	91
88	92
88	92
88	92
88	93
88	93
88	93
88	93
89	94
89	94
89	97
89	96
89	98
89	96
89	96
89	96
89	97
89	97
89	98
90	98
90	99
90	99
90	101
90	102
90	103
90	103
90	105
90	89
90	88
90	92
90	92
90	97
91	90
91	92
91	91
91	95
91	92
91	94
91	102
91	98
91	98
91	93
91	99
92	104
92	99
92	92
92	98
92	96
92	93
92	88
92	95
92	102
93	94
93	95
93	103
93	101
93	94
93
93
93
93
93
93
94
94
94
94
94
94
94
95
95
95
95
95
95
95
95
95
95
95
96
96
96
96
96
96
96
96
96
96
96
96
96
97
97
97
97
97
98
98
98
98
98
98
98
98
98
98
99
99
99
99
100
100
100
100
100
100
101
101
101
102
104
105

## Sheet: WT core sizes in five states
Input	Approaching	Docking	Traversing	Imported
63.6	51	60	45	46
63	53	51	44	52
63.2	62	55	39	47
52.4	50	57	42	52
50.6	51	54	41	52
58.9	51	59	42	58
57	57	44	39	53
62.4	60	58	50	54
54.6	50	53	45	47
52.6	47	58	42	56
61.6	58	53	46	50
61.6	69	64	41	51
54	55	53	41	59
62.6	58	54	42	60
52.6	58	53	41	53
61.4	62	54	36	44
63.8	51	62	43	54
62.6	59	55	41	53
62.6	58	57	45	51
57	55	55	40	51
54.6	55	59	38	51
54.2	51	60	42	60
64.8	58	50	47	57
54.6	45	48	40	49
52.6	60	60	58	51
51.2	56	50	55	58
53	56	59	52	36
62	50	52	62	40
51.8	51	61	64	42
55.2	52	55	55	39
54.8	50	58	61	40
63.8	57	52	53	44
55.8	54	60	52	42
52.4	59	58	52	38
56.4	50	62	52	41
52	50	63	52	40
56.2	54	57	59	41
52.6	48	63	60	45
58	51	55	58	41
59	57	68	61	41
58	61	51	61	43
55.4	61	62	57	41
53.4	56	51	47	48
69.4	61	66	61	47
58.8	57	55	55	38
50.2	48	63	53	43
54	60	60	63	44
51.4	58	60	52	37
53.6	58	59	58	39
57.4	61	65	66	38
50.2	55	60	60	37
60.8	51	63	56	40
58	53	60	50	39
52.4	58	68	48	40
56.2	58	62	62	39
54.6	56	54	52	46
62.4	54	63	46	43
53.4	61	45	54	44
58.2	60	62	54	42
60.2	50	56	60	39
52.4	55	60	56	44
57	51	60	56	45
60.4	64	51	57	39
55.4	57	50	64	40
58.6	62	45	55	36
67	53	54	56	41
60.2	57	58	60	41
54.6	56	46	60	37
54.8	56	57	59	41
53	60	58	57	39
63	60	59	61	39
50.6	62	56	55	40
60.4	59	60	55	44
53	58	57	51	39
56.4	56	62	53	40
50.6	55	48	51	39
57.2	54	63	55	43
65	50	52	53
56	59	55	56
61.8	50	57	49
54.4	59	61	60
57.4	53	72	51
49.6	60	55	66
63.8	60	61	60
58.2	56	51	55
59.6	61	56	57
57	54	52	49
62.6	61	56	54
62.8	64	64	52
57.6	60	57	53
61.4	59	58	54
50.2	62	56	51
54.6	52	52	50
65.4	57	61	56
61	58	67	61
66.6	54	56	46
73.2	47	58	56
56.4	57	62	60
63.8	50	64	60
59.2	69	52	53
62	47	54	51
58.6	54	53	43
56.4	60	55	51
60.2	49	60	58
58.8	58	68	57
45	52	52	51
44	51	65	55
38	54	57	53
46.4	60	61	55
45	64	56	65
42	48	60	54
42.2	55	63	57
42.4	54	59	55
43.8	63	58	47
46.2	52	65	53
45.2	48	55	62
37	59	55	55
39.4	61	60	57
41.8	53	52	56
39.6	62	52	55
40.2	51	55	55
47.8	50	52	59
42.2	58	57	55
39.6	51	51
41.8	59	58
42	70	57
38.2	60	56
42.4	54	50
	60	66
	59	62
	57	59
	75	54
	65	55
	48	56
	59	56
	55	55
	63	53
	58	57
	57	61
	51	56
	53	57
	63	64
	57	50
	57	53
	57	60
	70	53
	48	54
	58	53
	55	52
	62	60
	61	60
	56	65
	55	57
	53	61
	60	54
	51	58
	56	49
	57	62
	65	51
	70	51
	58	57
	53	57
	52	66
	60	60
	52	51
	53	53
	54	53
	62	52
	48	57
	56	62
	50	61
	56	56
	52	47
	50	47
	59	50
	51	56
	52	59
	56	58
	58	47
	51	55
	60	56
	53	60
	59	59
	65	54
	49	56
	53	41
	54	40
	58	42
	70	39
	55	39
	51	42
	50	44
	57	42
	50	41
	49	47
	48	42
	51	38
	61	39
	57	38
	70	43
	52	42
	53	45
	60	40
	60	37
	49	44
	52	38
	47	42
	61	41
	55	43
	59	41
	57	37
	60	46
	58	40
	65	41
	56	40
	52	41
	52	37
	50
	55
	59
	43
	44
	42
	47
	41
	40
	42
	42
	38
	39
	40
	44
	45
	41
	54
	43
	43
	38
	40
	40
	48
	39
	39
	38
	40
	41
	40
	45
	45
	37
	41
	37
	40
	38
	48
	35
	40
	46
	38
	42
	50
	39
	42
	49
	43
	41
	43
	36

## Sheet: E45A core sizes in five states
Input	Approaching	Docking	Traversing	Imported
59.6	56	61	50	48
60.8	58	58	56	45
62.8	56	60	50	49
66.8	64	59	54	49
76.8	55	54	50	51
49.6	54	57	47	48
50	48	56	49	54
52.4	54	41	39	52
56	56	52	39	55
57.6	66	59	34	40
61.6	65	55	42	41
56.6	58	63	56	36
48	55	57	44	40
61.2	48	52	45	37
58.4	59	58		42
53.2	51	61		41
54.4	57	58		45
58.8	63	58		40
50.4	64	62		43
68.8	60	59		40
77.6	51	47
61.6	51	50
74.8	53	51
60.8	63	50
53.6	47	64
58.8	52	62
63.2	56	58
53.6	66	60
58	61	68
60	64	50
58.8	62	48
56	59	60
54	58	61
65.6	51	49
58	61	57
52.8	48	64
62.4	54	62
51.2	58	51
78.4	56	53
88.4	67	72
68.4	67	53
45.2	49	55
59.6	50	54
55.2	60	59
53.2	44	64
58	50	48
57.2	54	54
57.2	69	51
58	56	53
55.2	60	48
52.8	48	59
56	55	54
43.2	58	62
57.6	55	57
56.4	54	52
74.4	49	55
65.2	58	56
56	64	57
53.6	60	56
70.8	58	51
60.4	54	57
55.2	59	56
56.4	61	49
64.8	56	61
52.4	56	57
58.4	54	64
66	53	64
70.4	57	60
52.8	50	56
45.2	59	59
58.8	70	54
50.8	59	55
60.4	50	61
58.4	49	56
52.8	46	52
51.6	61	64
75.6	62	51
52.3	54	54
59.2	57	58
52.4	59	53
66	62	52
56	54	55
66.8	46	64
50.4	71	49
45.2	60	68
54	57	50
56.4	55	48
50.4	48	57
63.2	53	55
55.6	55	70
58.4	50	49
56.8	77	58
53.2	56	53
51.6	54	54
52.4	51	59
47.2	51	63
50.8	55	54
55.6	54	51
55.6	63	48
64.8	70	62
66.8	46	57
49.6	47	53
64.8	55	48
69.2	51	51
56.8	67	55
49.6	52	64
61.2	60	55
60.8	61	49
83.6	56	50
56.4	54	56
49.6	54	49
62.4	51	51
81.2	58	58
50	60	60
57.2	45	60
49.6	57	53
53.2	47	68
53.2	52	55
54.8	53	59
53.2	63	58
52.4	59	49
58.4	60	43
56.4	60	67
53.2	50	64
59	54	53
68.4	57	61
47.6	55	55
70.8	49	57
59.6	54	62
48	49	58
56.8	48	55
54.4	67	60
47.6	56	67
51.6	57	48
50.8	63	56
56.8	58	59
47.2	60	61
54.4	43	54
62.8	40	67
56.6	44	50
48.8	40	53
60.4	40	56
68.8	41	50
49.2	45	65
54.8	45	64
54	39	57
50.8	43	50
58.4	47	46
70.4	39	50
58.4	40	54
50.4	40	57
59.6	44	53
56.4	41	52
56.8	56	67
52.8		58
48.8		57
67.2		59
70		48
56		57
75.6		49
45.6		53
53.2		60
51.6		63
47.6		54
78.8		58
62.4		60
65.6		60
44		52
74		51
52.4		53
57.2		60
52.4		49
54.4		70
49.2		49
48.8		47
49.2		48
61.2		53
56.4		58
61.2		62
54		61
62.8		49
49.2		56
71.6		56
46.4		61
56.8		53
58		55
59.6		52
59.2		59
52.8		69
63.2		61
59.2		63
58.4		54
58.6		56
77.6		64
42.4		64
43.2		62
39		51
43		68
42.4		66
43		71
43.6		64
44.8		53
41.2		55
48.4		56
46		60
45.2		59
42.4		52
52		60
46		73
41.2		50
43		57
36		55
41.6		51
45		57
46		50
38		57
47.6		58
40		63
40		53
43.6		74
44.6		56
43.6		53
44		63
39.6		46
38		56
38.8		56
42.4		67
46.8		61
45.6		64
45		60
42		58
41		64
41.2		54
43		65
40.4		58
40.8		50
39		51
44		57
		60
		62
		57
		67
		57
		60
		60
		62
		55
		52
		51
		55
		50
		61
		62
		60
		65
		55
		57
		64
		55
		44
		41
		42
		43
		44
		41
		38
		41
		35
		40
		42
		39
		41
		46
		45
		46
		53
		38
		47
		41
		41
		46
		43
		47
		40
		43
		44

## Sheet: E45A R132T core sizes in five s
Input	Approaching	Docking	Traversing	Imported
66	61	52	51	57
47.2	61	50	40	50
61.2	49	49	61	53
52.4	55	50	56	46
71.6	41	60	57	55
72.4	49	55	47	52
63.6	60	59	51	48
73.6	58	48	43	42
60.8	47	66	48	41
54	54	63	56	39
57.2	45	64	57	40
62.4	39	70	44	40
57.6	72	51	61	41
52	57	68	53	41
59.2	72	54	50	43
52	60	69	51	43
56	55	49	45	45
82	65	50	55	38
62.4	60	58	56	38
71.2	65	46	50
77.6	57	75	71
59.2	64	51	50
50	61	55	52
56	54	55	51
59.6	52	42
56.8	66	40
52.8	40	41
53.6	42
80.4	40
59.2	41
49.6	43
78	39
60
62.4
78.8
41.6
62
60.8
71
60.4
44.8
52.8
68
56.4
55.2
62
78.8
67.6
58
61.6
62.8
56.8
59.2
61.6
52
67
64.8
47.6
70
57
61.6
57.2
62
60.8
62
46.4
54.8
59.2
52.4
58.8
64
75.6
57.2
51.6
74
70
55.2
57.6
46.4
55.6
56
50.8
51.2
71.2
42.4
50.8
48.4
45.6
44
53.2
70
54.8
54.4
51.6
46.4
52
55.2
49.2
57.6
60.4
61.6
40.4
79.2
49.2
54.4
38.4
47.2
53.2
55.2
58.8
54
52.8
57.2
60.4
72
48.8
55.6
55.2
66.8
55.6
45.2
50.4
54
42.8
72.4
66.8
44.8
68.4
55.2
62.8
62
70.8
57.2
60
62.8
50.8
57.2
49.6
48.4
76.4
65.2
47.6
54.8
72.4
67
62.4
63
47.6
40.8
42.4
43
43.2
39.2
48
49
38.8
37.6
39.2
46.8
42.4
37.2
39.6
39.6
40
43.2
50
44.4
44.8
47.6
44.4
42.4
37.6
43.2
40
42
40.4
38
40.8
42.4
45.6
42.4
41.6
48.4
43.6

## Sheet: N74D core sizes in five states
Input	Approaching	Docking	Passage	Imported
54.8	57.1	51	47.7	51.4
72	63.8	53.5	51	52
60	49.5	51.6	46.8	36.4
44.8	62.1	68.1	55.7	42.2
54.8	55.2	56.1	53	48.5
60.4	56.5	65.9	58
59.6	42.1	52.8	49.8
65.2	51.7	57	55.7
61.2	41.1	51.2	49.3
56	44.5	66.9	51.5
48	53.1	63	50.1
54.8	50.8	71.8	53.1
49.2	51.4	50.2	52.1
56.8	51.3	39.8	55.3
56.4	48.4	53.1	50.8
58.4	58.6		46.7
61.6	53.4		58
60.4	45.6		63.6
63.6	61		48.3
65.6	47.3		55.3
64.4	42.5		45
56.4	36.5		40.7
60.8	41.8		40.6
60	44.6		40.4
43.6	41.7		44
56.8	40		44
41.2	41.1
57.2
53.2
51.2
44
53.2
54.4
63.6
58
63.6
57.2
62.4
56
41.2
48.4
55.6
53.2
52.8
49.6
38.8
42.8
40.8
55.2
58.4
56
43.6
62.8
60
50.8
61.6
58.4
58.4
55.6
47.2
58
58.4
51.6
58.4
64
60.4
72.8
52
57.2
54
53.2
62
68.6
65.6
56.8
56.8
60.4
52.8
57.2
64
62.8
61.2
42
46.4
44
52
55.6
64
59.6
52
55.2
54.8
55.6
41.2
57.6
64
48.4
56.4
54
55.2
40
58.4
54.4
50
56.4
57.6
53.2
50.8
52.8
50.4
54.4
59.2
58.8
60
52.4
48.4
45.2
56.8
57.2
56.4
53.6
63.2
55.2
57.2
48.8
57.2
50
54.4
65.2
54.4
55.2
57.6
58.8
54
56
56
43.6
61.6
65.2
60.8
68
64.8
63
56
67.6
53.2
55.6
64
63.6
55.2
63.6
68.8
56
70
54
57.2
58
56.4
64
62.8
52.8
55.2
61.2
59.6
58.4
55.6
67.2
64.8
58
48
69.2
56
60.8
43.2
48
40.4
40.4
46
46.4
46.4
41.2
40.4
45.2
46.8
46
45
42.8
38.4
47
45.2
32.8
41.6
45.6
44.8
41.2

## Sheet: included angles of occupied NPC
41.9938	45.802	44.6376	46.0646	44.0424	47.7241	47.6191	50.5247	45.5422	47.0801	50.5478	45.1536	40.6043	43.5597	40.3776	39.6041	47.6833	44.4257	44.4606	44.8251	45.6097	45.568	42.9138	45.1625	43.8681	45.6131	43.3149	46.4627	44.713	45.1988	43.8766	46.2885	45.6187	45.7694	44.6674	43.6287	44.7023	45.0594	46.1876	47.182
40.7118	42.2176	50.2968	46.922	41.8144	42.3524	48.6689	43.1851	45.3889	43.6971	41.9406	41.8389	46.7098	47.5202	44.956	37.3046	46.8144	48.1238	44.9039	45.5848	44.3526	45.7492	44.7854	45.9872	44.8485	44.7752	42.9068	43.7563	46.0083	46.0106	45.8962	45.2456	44.5337	44.1452	45.8343	43.4806	46.3526	46.0291	44.5978	43.922
40.8032	45.3419	45.4206	41.4592	45.2877	45.1275	49.473		45.3889	46.5218		59.4039	47.3551	45.7556	48.4071	37.3683	45.3202	43.6469	44.9039	44.5724	44.3526	45.3093	43.9817	44.5713	43.5747	44.1675	44.0607	45.7452	43.2724	44.7685	43.9276	44.5103	46.5305	43.697	44.3702	45.0145	45.1264	44.7539	46.0334	44.3781
41.4895	44.6786	44.4863	43.8942	45.4375	44.361			45.3889	43.2458		42.1661	43.9965	39.1685	45.6788	37.7293	39.8564	44.753	43.7723		46.2404	44.3802	43.4715	45.2655	43.2815	44.902	44.8808	45.5917	45.8047	44.9709	46.8472	44.8904	44.2819	45.2436	43.4312	43.0614	44.0051	45.4418	44.1124	45.2671
			45.3133	44.3408				48.1348	48.3535		40.5585	43.359	48.8201	48.2765		46.5516	48.6856	44.2391		44.7543	44.5864	45.2247	45.0853	46.1775	44.3446	43.9403	45.3616		45.2748	43.7239	45.4742	46.0489	44.4194	44.6178		44.9517	47.1307	47.4249
			45.5722						45.6865			43.6285	38.2251	39.6423		46.4729	46.3191	43.4533			46.0601		45.4457		44.9527	43.7718	45.2083		45.1735	46.2813	43.4489	44.4833	43.2248	43.7274		46.1019		44.47
			44.2805									45.0539				45.3463	44.4006				44.9218		45.6776		46.0711	45.3644	45.8988			44.3865			44.0704	43.2339		44.229
			43.5597									46.7098				43.1328	44.753				45.361		45.5694		43.6368	43.5072	44.7235			46.3327			43.2248	43.8509		45.2013

[truncated: 9 more sheets: included angle of empty NPC, included angle of in-cell NPC, core size in NPC, size of occupied NPC, grey value of line-analysis, WT core cone and tube size, E45A core cone and tube size, E45A R132 cone tube size, N74D core cone and tube size]
